# Supplementary material for: IgG-like bispecific antibodies with potent and synergistic neutralization against circulating SARS-CoV-2 variants of concern
Source: Nat Commun. 2022 Oct 3;13:5814. doi: 10.1038/s41467-022-33030-4 (PMC9528872; doi:10.1038/s41467-022-33030-4)
Supplement: Supplementary file 3 — Source Data [file 41467_2022_33030_MOESM3_ESM.xlsx]

## Sheet: Figure 1
1B
CR3022	4	3.952
Ab 12	0.042	0.044
Ab 2-7	1.072	0.98
1C
[scFv-Fc] (nM)	Ab 2 scFv-Fc									Ab 5 scFv-Fc									Ab 7 scFv-Fc									Ab 12 scFv-Fc									Ab 14 scFv-Fc									Ab 17 scFv-Fc
0.0047619	8.91239	26.5861	3.47432	0.755287	-16.9184	-3.32326	-1.96375	8.91239	19.7885	-1.85185	0	14.8148	1.85185	-1.85185	-7.40741	-3.7037	-1.85185	-9.25926	1.08548	-16.0109	-16.0109	12.076	15.7395	-9.90502	-2.57802	3.52781	-19.6744	2.52225	-16.1721	-5.48961	13.2048	-16.1721	14.5401	5.19288	-9.49555	2.52225	9.19881	-25.5193	-18.8427	1.18694	2.52225	3.85757	-4.1543	13.2048	11.8694	-2.54873	-17.3913	-24.1379	10.9445
0.0148571	0.755287	23.8671	6.19335	6.19335	-6.0423	-18.2779	-4.68278	2.1148	8.91239	22.2222	-5.55556	12.963	14.8148	5.55556	12.963	-5.55556	-11.1111	20.3704	18.1818	-12.3474	-18.4532	3.52781	3.52781	5.97015	-11.1262	1.08548	2.30665	2.52225	-2.81899	-0.14837	17.2107	-1.48368	14.5401	-12.1662	-13.5015	-2.81899	5.19288	-20.178	-8.16024	1.18694	10.5341	2.52225	-2.81899	-1.48368	10.5341	-29.5352	-17.3913	-14.6927	0.149925
0.0470476	2.1148	-10.1208	3.47432	-18.2779	-10.1208	12.9909	2.1148	8.91239	12.9909	7.40741	7.40741	12.963	20.3704	11.1111	20.3704	9.25926	18.5185	24.0741	3.52781	-2.57802	1.08548	14.5183	4.74898	-2.57802	14.5183	7.19132	-12.3474	1.18694	-9.49555	-2.81899	-8.16024	-6.82493	18.546	-10.8309	7.8635	5.19288	5.19288	-20.178	-8.16024	-0.14837	-4.1543	1.18694	-1.48368	-4.1543	17.2107	-14.6927	-5.24738	-6.5967	-10.6447
0.149524	0.755287	-0.60423	21.148	-15.5589	7.55287	-10.1208	-10.1208	2.1148	26.5861	-42.5926	-1.85185	1.85185	3.7037	-1.85185	-18.5185	27.7778	22.2222	1.85185	1.08548	12.076	-8.68385	38.9417	4.74898	9.63365	2.30665	12.076	7.19132	15.8754	-8.16024	-1.48368	25.2225	13.2048	5.19288	10.5341	11.8694	15.8754	22.5519	7.8635	27.8932	2.52225	-1.48368	3.85757	-2.81899	25.2225	29.2285	-18.7406	-21.4393	4.1979	-10.6447
0.472381	-8.76133	-11.4804	-0.60423	-15.5589	-8.76133	-25.0755	-0.60423	19.7885	17.0695	16.6667	18.5185	12.963	9.25926	11.1111	7.40741	7.40741	12.963	12.963	18.1818	1.08548	8.41248	31.6147	9.63365	-0.13569	34.057	7.19132	12.076	27.8932	26.5579	39.911	23.8872	34.5697	35.905	18.546	27.8932	29.2285	22.5519	7.8635	27.8932	22.5519	15.8754	-0.14837	35.905	17.2107	15.8754	-24.1379	-14.6927	-25.4873	-30.8846
1.49524	-3.32326	-10.1208	6.19335	-12.8399	-1.96375	-10.1208	17.0695	12.9909	2.1148	16.6667	1.85185	0	12.963	1.85185	7.40741	1.85185	27.7778	25.9259	14.5183	13.2972	21.8453	15.7395	15.7395	24.2876	27.9511	16.9607	21.8453	63.9466	61.276	67.9525	66.6172	67.9525	61.276	67.9525	74.6291	78.635	43.9169	30.5638	53.2641	42.5816	30.5638	37.2404	41.2463	43.9169	41.2463	-26.8366	-30.8846	-6.5967	-21.4393
4.73333	-11.4804	-0.60423	18.429	-27.7946	-10.1208	-8.76133	4.83384	19.7885	7.55287	12.963	-1.85185	16.6667	1.85185	20.3704	22.2222	-5.55556	35.1852	24.0741	53.5957	45.0475	47.4898	58.4803	41.384	57.2592	56.038	63.365	43.8263	100	97.3294	91.9881	90.6528	97.3294	97.3294	91.9881	93.3234	90.6528	82.641	79.9703	86.6469	71.9585	79.9703	83.9763	81.3056	81.3056	79.9703	-28.1859	-9.29535	19.0405	-7.94603
14.9524	80.9668	71.4501	64.6526	22.5075	51.0574	32.0242	60.574	66.0121	70.0906	12.963	29.6296	18.5185	42.5926	27.7778	22.2222	5.55556	16.6667	14.8148	78.019	78.019	74.3555	81.6825	70.692	78.019	81.6825	85.346	79.2402	100	100	100	100	100	100	100	100	100	100	95.9941	97.3294	98.6647	95.9941	100	94.6587	97.3294	98.6647	-5.24738	-3.89805	-13.3433	-7.94603
47.5238	97.281	93.2024	97.281	97.281	98.6405	97.281	98.6405	98.6405	94.5619	48.1482	50	44.4444	44.4444	37.037	44.4444	50	31.4815	50	95.1153	93.8942	92.673	93.8942	91.4518	93.8942	91.4518	93.8942	93.8942	100	100	100	100	100	100	100	100	100	100	100	100	100	100	100	100	100	100	-10.6447	5.54723	17.6912	40.6297
150.476	100	100	100	98.6405	100	100	100	100	100	74.0741	77.7778	83.3333	75.9259	74.0741	75.9259	77.7778	79.6296	72.2222	97.5577	93.8942	98.7788	97.5577	93.8942	93.8942	92.673	96.3365	96.3365	100	100	100	100	100	100	100	100	100	100	100	100	100	100	100	100	100	100	32.5337	13.6432	17.6912	36.5817
1D
Time (min)	Ab 12 IgG		Ab 5 scFv-Fc		CR3022		Ab 2-7 scFv-Fc		ACE2		HC fus		LC fus		Tan Ab 12/2-7
5	100	100	100	100	100	100	100	100	100	100	100	100	100	100	100	100
10	64.5805	66.0099	105.067	102.723	102.616	99.6306	112.55	108.57	94.5888	99.5186	72.1344	72.635	57.1381	53.7525	89.7554	82.165
20	37.7201	36.8705	119.855	115.687	113.769	116.402	117.817	120.688	84.24	87.7674	74.9419	70.0806	33.6372	32.0387	68.5425	61.6983
30	28.8277	28.5926	120.873	107.759	119.415	119.69	121.663	115.256	77.9929	79.7023	70.8591	70.548	28.3731	26.1397	55.4159	50.2647
60	22.841	20.6957	136.145	136.771	139.966	149.28	132.782	132.699	67.8575	69.8387	74.7734	72.1434	23.0086	21.7147	33.0436	30.5852
90	23.2629	22.5633	162.158	168.361	159.139	175.138	143.316	133.01	63.0088	62.2638	76.6423	74.6092	22.2574	21.1565	28.1198	23.6018
120	23.157	22.4093	212.727	185.06	187.229	198.375	132.782	138.691	58.2379	61.2319	76.129	76.4787	21.3803	19.6155	23.105	21.199
180	19.9256	21.9039	222.473	214.771	209.742	225.083	146.334	139.989	54.2273	55.5335	76.129	73.1184	21.079	19.5238	21.4072	18.1682
240	19.8351	21.8052	255.855	235.494	246.919	242.298	161.747	145.644	50.8615	50.8647	73.2815	73.4488	17.3399	15.6962	19.4654	18.3406
1E: Spike shedding western blot
[truncated: 95 more columns]

## Sheet: Figure 4
4A
Control	Ab 12	Ab 2-7
3995956	1374882	925926
3711311	6455	710860
2807923	1315	947917
4387813	1454545	287417
1887425	7222	117670
4B
Average score (Less Holistic)				Consolidation				Septal thickening
Control	AB 2-7	AB 12		Control	AB 2-7	AB 12		Control	AB 2-7	AB 12
2.6	3.6	1.6		3	4	1		3	4	1
3	3.2	2.4		3	3	2		3	3	2
3.2	2.6	2.2		3	3	2		3	3	2
3.2	2.2	2.2		3	2	2		3	2	2
3.4	2.6	2.8		3	3	3		3	2	3
Inflammatory Foci				Airway pathology				Multicomponent pathology
Control	AB 2-7	AB 12		Control	AB 2-7	AB 12		Control	AB 2-7	AB 12
2	4	1		3	3	3		2	3	2
3	3	2		3	4	3		3	3	3
3	2	2		4	2	3		3	3	2
3	1	2		4	4	3		3	2	2
4	3	3		4	3	3		3	2	2

## Sheet: Figure 5
5B
[Ab] nM	Ab12 IgG-Ab2-7 HC fusion			Ab12 IgG-Ab2-7 LC fusion			Ab12 IgG + 2-7 scFvFc			Ab12 IgG			Ab2-7 scFv-Fc
0.002463	-11.5094	-4.71698	-16.6038
0.007685	-17.1698	-9.24528	10
0.024335	18.4906	-5.84906	-0.75472
0.07734	24.1509	-0.18868	-2.45283
0.244335	42.2642	46.2264	17.9245
0.773399	80.1887	84.1509	84.717
2.44828	100	100	100
7.73399	100	100	100
24.5813	100	100	100
77.8325	100	100	100
0.002437				2.64151	11.6981	8.86792
0.007602				7.73585	12.2642	-8.67925
0.024074				-4.15094	12.2642	13.9623
0.076511				5.4717	27.5472	3.77359
0.241715				13.9623	20.7547	26.4151
0.765107				55.8491	64.3396	58.6793
2.42203				92.6415	94.9057	95.4717
7.65107				100	100	100
24.3177				100	100	100
76.9981				100	100	100
0.002962
0.009242
0.029265
0.093009
0.293839
0.930095
2.94431
9.30095
29.5616
93.6019
0.003333							-3.79363	8.49772	2.12443
0.0104							7.13202	-2.42792	15.3262
0.032933							13.5053	-11.0774	15.3262
0.104667							6.22155	7.13202	23.5205
0.330667							25.7967	16.692	23.5205
1.04667							40.3642	38.5433	40.8194
3.31333							82.2458	75.8725	74.9621
10.4667							99.5448	100	100
33.2667							100	100	100
105.333							100	100	100
0.004762
0.014857
0.047048
0.149524
0.472381
1.49524
4.73333
14.9524
47.5238
150.476
0.003333										10.6236	-3.23326	6.46651
0.0104										-26.7898	-21.2471	-8.08314
0.032933										-6.00462	-6.69746	-8.77598
0.104667										-3.9261	7.85219	-3.23326
0.330667										17.552	3.69515	-5.31178
1.04667										48.0369	39.7229	35.5658
3.31333										62.5866	66.0508	61.8938
10.4667										98.6143	95.1501	93.0716
33.2667										100	100	100
105.333										100	100	100
0.004762													13.2773	19.3277	-23.0252
0.014857													12.2689	12.7731	-34.1176
0.047048													0.672269	8.23529	-14.958
0.149524													16.8067	3.19328	-4.87395
0.472381													11.7647	20.3361	6.21849
1.49524													14.7899	16.3025	11.7647
4.73333													17.8151	15.7983	9.2437
14.9524													18.8235	27.8992	11.2605
47.5238													63.6975	63.6975	38.4874
150.476													91.4286	88.9076	85.3782
5C
[Ab] (nM)	Ab 2-7/Ab 12 tandem			Ab 12/Ab 2-7 tandem			Ab 12 scFvFc + Ab 2-7 scFvFc			Ab 12 scFv-Fc			Ab 2-7 scFv-Fc
0.002463
0.007685
0.024335
0.07734
0.244335
0.773399
2.44828
7.73399
24.5813
77.8325
0.002437
0.007602
0.024074
0.076511
0.241715
0.765107
2.42203
7.65107
24.3177
76.9981
0.002962	-5.61457	7.58725	2.12443	-6.98113	16.7924	8.30189
0.009242	-6.52504	1.21396	8.49772	-3.01887	-4.71698	-0.18868
0.029265	-2.88316	8.49772	7.58725	6.60377	4.90566	-5.28302
0.093009	-22.4583	-4.7041	13.9605	-4.71698	-4.15094	4.33962
0.293839	3.94537	7.13202	3.0349	13.9623	22.4528	35.4717
0.930095	32.17	26.7071	46.7375	73.3962	62.0755	76.2264
2.94431	89.0744	97.7238	91.3505	100	100	100
9.30095	99.5448	100	99.0895	100	100	100
29.5616	100	100	100	100	100	100
93.6019	100	100	100	100	100	100
0.003333
0.0104
0.032933
0.104667
0.330667
1.04667
3.31333
10.4667
33.2667
105.333
0.004762							-1.06222	12.1396	-1.06222
0.014857							-6.0698	9.40819	-5.61457
0.047048							5.76631	13.5053	16.2367
0.149524							15.3262	-5.61457	13.5053
0.472381							33.5357	36.2671	25.7967
1.49524							59.4841	42.6404	53.566
4.73333							95.4476	94.0819	94.0819
14.9524							100	100	100
47.5238							100	100	100
150.476							100	100	100
0.003333
0.0104
0.032933
0.104667
0.330667
1.04667
3.31333
10.4667
33.2667
105.333
0.004762										-9.46882	-1.84758	9.23788	13.2773	19.3277	-23.0252
0.014857										-8.77598	-3.9261	-26.7898	12.2689	12.7731	-34.1176
0.047048										-14.3187	-37.1824	-19.8614	0.672269	8.23529	-14.958
0.149524										0.923788	9.23788	-6.69746	16.8067	3.19328	-4.87395
0.472381										24.4804	13.3949	15.4734	11.7647	20.3361	6.21849
1.49524										66.7437	49.4226	57.0439	14.7899	16.3025	11.7647
4.73333										90.9931	92.3787	92.3787	17.8151	15.7983	9.2437
14.9524										100	100	100	18.8235	27.8992	11.2605
47.5238										100	100	100	63.6975	63.6975	38.4874
150.476										100	100	100	91.4286	88.9076	85.3782

## Sheet: Figure 6
6A
	Wuhan			D614G			B.1.1.7			B.1.351			P.1			B.1.617.2			B.1.1.529			B.1.526			B.1.1.1			A.23.1			R.1			P.3
HC Fusion	100	100	100	65.029	73.82	78.7361	57.8417	58.0113	57.1985	9.66564	11.0187	10.5965	8.46927	9.50271	9.45192	8.57634	9.85705	9.95515	2.03746	2.68854	2.64226	16.3319	14.4324	13.9518	8.84781	7.47102	7.42476	68.899	60.9328	59.4292	14.7001	13.4389	13.1713	9.65507	8.95507	8.79218
LC Fusion	100	100	100	156.268	103.288	92.4928	61.1243	62.0954	62.3049	12.6399	13.2257	13.8861	13.2073	13.1221	13.8966	7.79526	9.03024	9.96764	7.79753	6.13244	5.17237	20.4236	15.6812	14.9664	11.5555	7.90844	7.52954	101.579	73.6458	70.1285	21.0387	15.6551	14.454	16.034	11.3853	11.0629
Ab 12 IgG	100	100	100	221.187	128.655	113.589	61.1243	62.0954	62.3049	12.6399	13.2257	13.8861	13.2073	13.1221	13.8966	7.79526	9.03024	9.96764	8.52289	4.68802	5.35306	20.4236	15.6812	14.9664	11.5555	7.90844	7.52954	101.579	73.6458	70.1285	21.0387	15.6551	14.454	16.034	11.3853	11.0629
Ab 12/Ab 2-7 Tandem	100	100	100	103.395	100.333	100.297	75.4329	75.4855	76.0954	16.0851	18.7025	18.6602	16.9808	19.2854	19.5253	17.1539	17.5805	17.1795	4.37784	6.17	6.45063	19.8241	19.3366	20.2239	13.5857	13.5446	13.59	82.6499	78.048	77.9151	19.5901	19.0855	18.9582	8.74098	8.44558	7.77976
Ab 2-7/Ab 12 Tandem	100	100	100	78.3556	65.1913	64.3189	75.6889	75.9702	74.9639	45.2885	47.1602	46.8097	56.1359	57.8328	58.3164	31.3625	32.6016	33.7361	5.811	4.79922	4.53934	35.9846	31.8282	31.168	32.0078	27.0532	26.8068	84.1167	72.9597	72.0406	40.8226	36.118	34.757	43.3958	37.9254	37.7691
Ab 12 scFv-Fc	100	100	100	85.5522	86.3079	86.6336	60.9017	59.9862	59.7431	6.11429	6.99005	6.72819	5.67077	6.20075	6.3222	5.96411	6.82803	7.44208	4.59138	5.41962	5.5803	10.1852	10.7541	12.3174	1.36003	0.580831	2.62337	64.7609	68.8223	69.7698	7.86755	7.63526	8.77243	4.65388	4.41336	5.71866
Ab 2-7 scFv-Fc	100	100	100	79.6615	76.2884	73.2577	51.4353	52.3979	53.2321	46.5824	47.1798	47.0397	65.6044	66.2747	65.809	15.4939	16.4374	16.039	1.50209	2.48093	3.42374	22.9091	21.6283	21.9009	13.9315	13.7837	13.5963	22.6593	24.8214	22.7147	29.1091	28.2861	27.4841	30.5691	30.3525	29.3018

## Sheet: Figure 7
7A
Conc., ug/ml	Ab12 IgG			Ab12 scFv-Fc			Ab 2-7 scFv-Fc			HC Fusion			LC Fusion			Ab 12/2-7 Tandem scFv-Fc			Ab 2-7/12 Tandem scFv-Fc			Ab 12 IgG+Ab2-7 scFv-Fc			Ab12 scFv-Fc +Ab 2-7 scFv-Fc			Control IgG
666.667	98.1577	97.1012	97.6295																			101.011	100.678	100.844				4.24694	-17.0176	-6.38531
166.667	93.9448	92.0252	92.985																			96.8318	98.1098	97.4708				5.05202	-14.8962	-4.9221
41.6667	86.4596	82.0663	84.2629																			95.6306	89.6116	92.6211				-3.67613	-14.794	-9.23506
10.4167	29.5536	45.6063	37.58																			42.5844	62.5326	52.5585				0.707113	-13.6311	-6.46199
2.60417	16.1549	15.4077	15.7813																			10.2148	-2.15542	4.02969				12.3617	-6.34698	3.00736
0.651042	9.51996	12.0451	10.7825																			0.183168	-1.43978	-0.62831				-4.16174	-3.9445	-4.05312
0.16276	-2.9125	-4.74195	-3.82723																			-9.10727	-6.32142	-7.71434				-7.63767	-12.4426	-10.0401
952.381				99.7939	102.229	101.011	35.4027	35.2094	35.3061																94.9789	98.0586	96.5187
238.095				97.3976	96.9853	97.1914	16.5929	13.7328	15.1629																96.2823	97.573	96.9277
59.5238				93.4939	94.2411	93.8675	6.72427	-13.2063	-3.24103																93.7776	94.1227	93.9501
14.881				41.8057	50.9529	46.3793	-2.28122	8.34758	3.03318																86.6213	88.2954	87.4583
3.72024				19.6334	32.942	26.2877	-0.33583	-0.15546	-0.24564																42.6866	42.086	42.3863
0.93006				2.57582	15.9359	9.25586	-13.6186	0.759261	-6.42967																17.5117	22.5594	20.0356
0.232515				1.21018	5.04943	3.1298	-7.83396	-8.63273	-8.23334																0.119272	5.89544	3.00736
492.611										100.593	101.559	101.076
123.153										97.9902	98.6472	98.3187
30.7882										95.916	96.3282	96.1221
7.69704										96.5215	95.0141	95.7678
1.92426										36.7812	24.7224	30.7518
0.481065										-3.38919	-21.2327	-12.3109
0.120266										-4.89655	-5.19286	-5.04471
487.329													102.113	97.9773	100.045
121.832													97.7583	96.7534	97.2558
30.4581													91.5099	95.2976	93.4037
7.61452													58.8891	61.6461	60.2676
1.90363													14.377	19.234	16.8055
0.475908													-10.707	16.4512	2.87214
0.118977													-7.60206	-8.14316	-7.87261
592.417																100.436	99.0938	99.7647	97.7264	100.717	99.2215
148.104																97.7264	98.9021	98.3142	98.2887	96.9852	97.6369
37.0261																95.0428	98.3909	96.7168	98.2248	99.4516	98.8382
9.25652																85.4967	95.8478	90.6723	92.0524	89.1899	90.6212
2.31413																32.7189	28.0161	30.3675	21.831	41.4726	31.6518
0.578532																14.6108	19.6458	17.1283	6.95611	-0.77527	3.09042
0.144633																2.04892	-9.19672	-3.5739	3.64632	-5.9636	-1.15864
7B
Conc., ug/ml	Ab12 IgG			Ab12 scFv-Fc			Ab 2-7 scFv-Fc			HC Fusion			LC Fusion			Ab 12/2-7 Tandem scFv-Fc			Ab 2-7/12 Tandem scFv-Fc			Ab 12 IgG+Ab2-7 scFv-Fc			Ab12 scFv-Fc +Ab 2-7 scFv-Fc			Control IgG
666.667	100.972	102.606	99.9235																			98.6144	100.49	101.471				7.0115	8.22745	4.57958
166.667	101.39	103.154	102.951																			100.254	99.7071	100.465				12.3728	8.92386	21.7909
41.6667	98.3738	98.8626	99.5301																			102.29	101.346	100.005				9.41025	2.5014	8.44854
10.4167	66.2592	86.9656	79.1694																			97.0869	99.5333	91.6354				5.98346	3.58471	8.93492
2.60417	43.8242	38.4956	41.6308																			43.4286	37.7535	43.1429				10.5488	5.23177	14.7494
0.651042	25.0132	23.0821	24.9536																			12.2344	17.4624	24.342				9.41025	2.5014	8.44854
0.16276	8.09763	6.07109	12.0553																			14.4945	7.98746	5.64045				3.76157	5.93924	12.7818
952.381				100.651	100.829	101.294	90.1485	88.3484	86.9179																98.751	98.3039	98.7758
238.095				103.631	101.342	101.795	33.9061	49.0813	27.9696																99.2601	99.0987	98.4778
59.5238				102.653	100.579	101.831	16.6329	18.3614	19.1005																100.365	101.98	99.6575
14.881				94.5234	96.538	98.9341	-2.77414	10.0526	4.29489																100.775	100.837	100.552
3.72024				75.5812	73.1256	81.0529	-0.43766	-12.1439	4.7002																80.3102	92.3308	90.257
0.93006				44.3845	42.4891	35.7181	-1.49861	10.744	2.68559																51.2395	45.9122	49.8239
0.232515				21.5324	15.4528	15.6912	14.7375	9.40891	-1.48669																12.52	4.74635	29.421
492.611										101.377	101.899	101.517
123.153										104.283	100.892	103.799
30.7882										103.187	102.753	102.129
7.69704										101.683	101.351	98.4703
1.92426										67.9657	32.0562	62.905
0.481065										9.21275	-3.59842	10.7297
0.120266										-2.69335	4.89137	0.48076
487.329													99.2224	99.8853	98.8527
121.832													99.8598	100.701	99.7706
30.4581													101.593	100.076	100.497
7.61452													100.484	103.085	102.473
1.90363													86.1818	95.2325	94.8373
0.475908													30.552	32.1326	36.9767
0.118977													8.51165	11.9407	15.6884
592.417																99.4009	100.867	99.4264	99.3718	99.5209	100.018
148.104																101.364	100.395	102.575	101.384	101.533	100.316
37.0261																100.663	102.97	100.28	102.203	101.483	102.874
9.25652																100.982	101.415	100.446	101.259	99.9307	103.01
2.31413																100.459	101.109	98.5723	100.638	104.128	102.638
0.578532																78.0362	32.668	27.0464	30.253	25.5838	48.7435
0.144633																12.3486	9.0088	-3.95535	8.24824	8.64562	7.528
7C
Conc., ug/ml	Ab12 IgG			Ab12 scFv-Fc			Ab 2-7 scFv-Fc			HC Fusion			LC Fusion			Ab 12/2-7 Tandem scFv-Fc			Ab 2-7/12 Tandem scFv-Fc			Ab 12 IgG+Ab2-7 scFv-Fc			Ab12 scFv-Fc +Ab 2-7 scFv-Fc			Control IgG
666.667	99.6112	100.109	98.0147																			100.522	99.024	103.391				-7.99716	8.9046	3.18401
166.667	94.6764	98.2013	91.8358																			103.226	99.901	97.6902				21.4974	-13.2349	-31.121
41.6667	94.7801	66.4569	72.0344																			98.8048	99.9558	96.8863				19.6772	-1.92367	-6.54844
10.4167	28.6994	27.3517	29.591																			79.5836	77.2997	86.4718				7.86449	26.0664	14.1052
2.60417	12.3192	19.3482	0.355448																			58.4988	64.7475	53.4742				-2.83377	-4.89541	-0.90213
0.651042	-8.60183	9.97623	-15.5271																			17.535	27.036	6.35311				-3.20523	11.0963	24.4691
0.16276	3.52782	5.70493	-4.33054																			6.35311	5.84152	-7.13094				-7.45853	4.9299	-6.19554
952.381				96.273	96.8121	100.71	98.3672	97.4548	100.005																98.8778	105.711	99.0971
238.095				88.9745	85.1593	88.8915	98.6782	95.4021	94.6764																101.125	97.2517	93.835
59.5238				59.573	46.3444	31.1461	92.3749	88.5805	92.4164																103.738	96.6122	89.8154
14.881				17.3577	-3.6463	6.14036	80.1623	62.9735	54.5968																79.4009	86.9651	78.8162
3.72024				-5.76121	-4.2476	-5.05624	23.5366	19.5348	44.9552																64.8754	65.5149	56.7996
0.93006				6.55505	-2.3815	4.02544	-0.76421	10.619	24.3245																31.4393	37.9621	25.8483
0.232515				-0.30805	-8.95432	-12.8524	-4.86963	-11.318	-1.05449																0.981418	6.35311	-1.24765
492.611										97.5131	96.5747	98.5485
123.153										99.023	99.627	99.3897
30.7882										99.5191	95.9707	99.6917
7.69704										84.1714	86.8139	84.4518
1.92426										28.7233	51.4159	6.14926
0.481065										3.94903	-17.6004	11.1429
0.120266										3.63625	-4.93821	-5.96283
487.329													100.749	98.6347	98.8828
121.832													99.7996	99.4329	98.2465
30.4581													100.706	92.7674	96.7473
7.61452													80.9466	95.4099	95.7334
1.90363													20.1165	20.6126	31.2255
0.475908													-22.5833	6.60225	-2.14477
0.118977													-5.76869	-4.39893	2.22335
592.417																102.917	97.815	96.9738	100.851	98.2566	100.942
148.104																97.6748	97.9013	98.0523	103.519	97.9095	101.765
37.0261																97.265	98.1817	96.8659	100.687	100.066	100.742
9.25652																30.9559	58.8687	76.6216	102.678	103.427	101.363
2.31413																8.32793	-13.8362	-0.80737	95.0775	93.835	96.0276
0.578532																-2.42519	-1.61628	-6.99823	63.505	82.5435	60.0518
0.144633																0.249607	-10.7192	-15.81	6.70026	3.37493	13.7712
7D
Conc., ug/ml	Ab12 IgG			Ab12 scFv-Fc			Ab 2-7 scFv-Fc			HC Fusion			LC Fusion			Ab 12/2-7 Tandem scFv-Fc			Ab 2-7/12 Tandem scFv-Fc			Ab 12 IgG+Ab2-7 scFv-Fc			Ab12 scFv-Fc +Ab 2-7 scFv-Fc			Control IgG
666.667	93.2082	92.5742	92.8912																			98.2165	98.5097	98.3631				9.33375	-8.34263	0.495557
166.667	33.6636	28.5459	31.1047																			93.3668	95.5656	94.4662				-0.87873	-2.3935	-1.63611
41.6667	-6.4132	-9.46766	-7.94043																			1.00252	9.33375	5.16813				-11.2011	1.47894	-4.86111
10.4167	0.433387	9.07807	4.75573																			2.78604	-7.79292	-2.50344				7.6846	-13.9253	-3.12034
2.60417	-2.74786	-20.5098	-11.6288																			-4.20145	-19.8744	-12.0379				-8.02502	4.19086	-1.91708
0.651042	16.8468	-13.3635	1.74162																			-23.7469	-26.0557	-24.9013				-4.7023	-4.89775	-4.80003
0.16276	4.37536	-11.0007	-3.31264																			1.32013	-19.117	-8.89845				-14.3651	-12.2273	-13.2962
952.381				59.6783	72.9104	66.2944	100.308	99.1211	99.7147																97.1659	100.122	98.644
238.095				16.8813	20.3738	18.6276	76.5643	75.8035	76.1839																97.1048	99.1082	98.1065
59.5238				-5.23753	10.7378	2.75016	32.4187	-9.91718	11.2508																8.53971	10.2866	9.41315
14.881				-26.7916	3.56853	-11.6115	-14.2511	-2.20612	-8.22859																6.07211	5.33915	5.70563
3.72024				-4.40764	-35.6438	-20.0257	-7.20852	5.17068	-1.01892																-3.98156	-0.71992	-2.35074
0.93006				-9.99787	-3.76217	-6.88002	-15.6573	-11.5539	-13.6056																-3.05316	4.93603	0.941437
0.232515				-12.5797	-15.3806	-13.9802	-15.0003	-0.85755	-7.92891																-2.83327	-5.56963	-4.20145
492.611										97.4613	103.121	100.291
123.153										97.6458	97.3807	97.5132
30.7882										88.2865	86.1195	87.203
7.69704										0.594754	27.0936	13.8442
1.92426										-9.53682	-19.9796	-14.7582
0.481065										-12.0495	-8.54556	-10.2976
0.120266										-23.0686	-0.90366	-11.9861
487.329													96.3548	97.5305	96.9427
121.832													98.1414	97.6919	97.9166
30.4581													84.575	78.9502	81.7626
7.61452													-1.74507	27.8659	13.0604
1.90363													-15.5074	-17.6743	-16.5909
0.475908													-10.8047	-35.9204	-23.3626
0.118977													0.156757	-15.3345	-7.58888
592.417																100.831	100.159	100.495	98.1432	99.206	98.6746
148.104																98.7418	99.658	99.1999	99.6091	95.3702	97.4896
37.0261																26.3138	29.4289	27.8713	99.719	97.3003	98.5097
9.25652																13.3406	11.0928	12.2167	50.0859	88.4071	69.2465
2.31413																-8.09831	11.3494	1.62553	-5.01991	-3.06537	-4.04264
0.578532																3.47012	-9.12445	-2.82716	-5.78951	-17.8344	-11.8119
0.144633																-7.40201	-6.98667	-7.19434	-5.72843	-0.70771	-3.21807
7E
Conc., ug/ml	Ab12 IgG			Ab12 scFv-Fc			Ab 2-7 scFv-Fc			HC Fusion			LC Fusion			Ab 12/2-7 Tandem scFv-Fc			Ab 2-7/12 Tandem scFv-Fc			Ab 12 IgG+Ab2-7 scFv-Fc			Ab12 scFv-Fc +Ab 2-7 scFv-Fc			Control IgG
666.667	-13.1762	-6.79533	-9.98575																			100.356	90.1081	95.2318				-31.0747	-20.5355	-25.8051
166.667	-12.7329	-14.1094	-13.4211																			65.9664	66.4404	66.2034				2.08677	-4.72056	-1.3169
41.6667	-11.6714	-26.3811	-19.0262																			5.86728	1.91659	3.89193				10.6932	-1.3169	4.68815
10.4167	-4.85892	-0.92777	-2.89334																			5.33242	6.73035	6.03138				5.79434	-10.5797	-2.3927
2.60417	-3.42411	-11.998	-7.71105																			-4.84212	-10.8472	-7.84465				-21.9942	-13.9956	-17.9949
0.651042	-7.58856	-8.02017	-7.80437																			3.41177	-0.42951	1.49113				-23.7082	-4.1857	-13.9469
0.16276	-5.5355	-21.0618	-13.2986																			4.44503	15.5556	10.0003				-4.02768	-19.0768	-11.5522
952.381				-18.1222	-13.8177	-15.97	98.8558	95.0063	96.9311																96.2468	99.529	97.8879
238.095				-10.8315	-4.24067	-7.53607	87.1324	89.897	88.5147																94.2533	82.0244	88.1388
59.5238				-19.7553	1.83687	-8.95922	12.2772	12.3005	12.2888																24.9886	-5.68089	9.65386
14.881				-8.44012	6.05965	-1.19023	-9.95659	-0.25119	-5.10389																-10.0449	-14.1293	-12.0871
3.72024				-6.90032	-0.98609	-3.94321	2.31514	-4.35732	-1.02109																5.49044	-5.27974	0.105352
0.93006				-12.4996	3.38833	-4.55563	-5.8038	-5.40718	-5.60549																-0.2958	5.28379	2.494
0.232515				-14.8909	-1.2194	-8.05517	-7.79854	-17.5273	-12.6629																-2.87286	4.08035	0.603746
492.611										19.3229	27.6635	23.4932
123.153										-1.79099	9.43088	3.81995
30.7882										-12.9312	-3.63408	-8.28264
7.69704										4.37987	-12.0563	-3.83822
1.92426										-8.0785	-6.23541	-7.15695
0.481065										-8.33513	-11.7414	-10.0382
0.120266										-11.718	-2.44424	-7.08113
487.329													18.0748	42.0933	30.084
121.832													-23.4532	-9.71162	-16.5824
30.4581													-11.4847	-16.3024	-13.8936
7.61452													-27.6526	-12.9312	-20.2919
1.90363													-8.17182	-7.60023	-7.88602
0.475908													7.82109	-1.74433	3.03838
0.118977													-8.48678	-4.98724	-6.73701
592.417																101.304	101.158	101.446	102.167	100.477	101.322
148.104																35.7223	26.0462	30.8842	100.173	102.179	101.176
37.0261																-10.835	-6.28868	-8.56185	101.948	101.693	101.82
9.25652																0.53081	-2.26506	-0.86713	34.7255	42.0434	38.3845
2.31413																-8.74419	-14.0563	-11.4003	-3.60222	-9.29121	-6.44671
0.578532																-5.98478	-9.04809	-7.51644	-14.3359	-3.33479	-8.83536
0.144633																0.518654	4.38425	2.45145	-8.18501	-0.1013	-4.14316

## Sheet: Supplementary Figure 7
S7B
ml	HC fusion		ml	IgG isotype control		ml	Ab 12/Ab 2-7 Tandem scFv-Fc		ml	Ab 2-7/12 Tandem scFv-Fc		ml	LC fusion																		d(RFU)/dT
0	0.2		0	-0.19		0	-1.69		0	0.72		0	0.08																		Temperature	Ab 12 IgG HC Fus			Ab 12 IgG LC fus			Ab 12/Ab 2-7 tandem			Ab 2-7/Ab 12 tandem			Ab 12 IgG			Ab 12 scFv-Fc
0.03	0.55		0.03	0.07		0.03	-0.35		0.03	-0.24		0.03	-0.57																		50	-19.1683	-18.8463	-15.0066	-17.481	-19.6967	-25.0307	-36.9323	-40.5947	-59.9283	-67.5642	-111.017	-129.906	1.97535	3.39237	2.7263	-4.33992	-5.77201	-7.19934
0.05	0.93		0.06	-0.08		0.06	-0.03		0.05	-0.13		0.05	-0.38																		50.2	-22.1473	-21.5838	-17.3352	-22.0626	-22.3705	-29.3826	-41.3115	-43.4754	-65.5445	-74.8926	-121.492	-140.499	1.44826	1.98952	1.92937	-4.95583	-7.24438	-8.03393
0.08	0.73		0.08	-0.04		0.08	-0.22		0.08	-0.33		0.08	-0.56																		50.4	-24.9673	-23.8156	-19.1274	-25.36	-25.2841	-35.0363	-46.8039	-48.0567	-71.3265	-82.1764	-131.615	-150.317	1.96962	2.52778	0.086112	-5.70429	-8.15396	-8.29325
0.1	0.68		0.11	-0.19		0.11	-0.26		0.1	-0.4		0.1	-0.78																		50.6	-29.3995	-26.4616	-22.0465	-29.4149	-29.1881	-38.4377	-51.0963	-53.7064	-78.1633	-90.0553	-139.49	-160.047	2.49749	2.36831	-0.65499	-7.61757	-7.65236	-8.61885
0.13	0.56		0.14	-0.28		0.14	-0.39		0.13	-0.25		0.13	-0.89																		50.8	-35.1316	-29.699	-26.4953	-34.0393	-34.1209	-41.0153	-55.7441	-59.1921	-83.5902	-97.7825	-149.701	-170.93	2.18322	1.25258	1.11952	-9.73826	-8.19359	-9.71223
0.16	0.56		0.17	-0.27		0.17	-0.37		0.16	-0.39		0.16	-1.02																		51	-39.8278	-32.886	-30.2327	-37.1697	-39.38	-45.7061	-61.5274	-64.9319	-89.8815	-104.275	-159.866	-181.062	1.35056	1.53154	2.07847	-10.3251	-9.70724	-10.224
0.18	0.56		0.2	-0.23		0.2	-0.38		0.18	-0.38		0.18	-1.06																		51.2	-44.0811	-36.2161	-34.3713	-40.3338	-43.9827	-50.0088	-66.5011	-71.9341	-98.2472	-109.799	-167.574	-190.676	0.747563	2.11691	1.03271	-10.5439	-9.95105	-10.4522
0.21	0.49		0.22	-0.26		0.22	-0.43		0.21	-0.45		0.21	-1.11																		51.4	-49.0146	-40.7408	-40.233	-45.4131	-49.4357	-54.7111	-72.1185	-79.9676	-106.463	-116.032	-176.642	-202.626	0.822021	2.03153	1.64954	-11.0418	-10.5179	-11.1757
0.23	0.43		0.25	-0.18		0.25	-0.35		0.23	-0.46		0.23	-0.74																		51.6	-54.0692	-45.9664	-45.9085	-50.473	-56.7188	-62.2285	-79.7238	-86.6195	-114.28	-124.042	-187.124	-216.062	0.281641	2.22443	1.56522	-11.6925	-12.1987	-11.5168
0.26	0.43		0.28	-0.22		0.28	-0.39		0.26	-0.39		0.26	0.29																		51.8	-58.8709	-52.345	-51.2996	-56.5797	-64.0552	-69.8524	-86.9823	-93.6324	-123.965	-132.226	-197.309	-229.266	0.285722	2.97611	-0.92864	-11.8555	-13.9055	-11.4193
0.29	0.41		0.31	-0.22		0.31	-0.36		0.28	-0.41		0.29	0.27																		52	-65.0582	-59.7786	-58.4163	-65.1919	-71.5857	-78.388	-94.1827	-103.205	-133.86	-140.523	-209.202	-243.117	1.12843	1.9765	-1.00341	-13.1959	-13.9479	-12.8884
0.31	0.46		0.34	-0.24		0.34	-0.39		0.31	-0.46		0.31	0.33																		52.2	-73.4845	-67.5721	-65.8246	-74.2429	-82.2775	-89.9198	-103.143	-111.541	-143.75	-150.55	-222.509	-258.47	0.427848	0.72406	0.102905	-15.1179	-14.3975	-15.4049
0.34	0.34		0.36	-0.24		0.36	-0.45		0.34	-0.43		0.34	0.36																		52.4	-82.7733	-75.9962	-72.9474	-83.5578	-93.7424	-101.096	-113.423	-120.091	-155.751	-160.901	-237.235	-275.317	-0.53516	0.609342	-1.07791	-17.1986	-16.6179	-18.1741
0.36	0.35		0.39	-0.2		0.39	-0.43		0.36	-0.6		0.36	0.43																		52.6	-92.4422	-85.7427	-80.6778	-94.6012	-103.952	-112.228	-124.836	-132.173	-168.827	-169.705	-253.927	-291.903	-0.09265	0.115609	-1.0974	-18.8309	-18.9327	-21.7648
0.39	0.25		0.42	-0.23		0.42	-0.57		0.39	-0.52		0.39	0.54																		52.8	-102.966	-94.9924	-90.3915	-106.353	-115.337	-126.304	-136.599	-144.74	-183.182	-179.368	-269.453	-308.835	-0.94911	-1.36084	-0.6491	-20.6573	-20.1434	-24.8343
0.42	0.24		0.45	-0.24		0.45	-0.41		0.41	-0.57		0.42	0.51																		53	-114.682	-105.023	-100.8	-118.581	-128.457	-139.974	-149.06	-156.143	-199.246	-189.974	-285.195	-327.099	-2.3236	-2.40246	-2.03481	-22.7216	-22.9531	-26.4003
0.44	0.27		0.48	-0.21		0.48	-0.48		0.44	-0.63		0.44	0.49																		53.2	-126.852	-116.719	-111.875	-132.154	-140.989	-152.281	-163.547	-170.134	-216.146	-199.826	-303.14	-346.003	-2.03038	-2.68226	-2.48037	-25.1064	-26.4301	-27.7955
0.47	0.33		0.5	-0.25		0.5	-0.5		0.47	-0.61		0.47	0.62																		53.4	-139.294	-128.949	-124.318	-146.439	-155.249	-166.9	-177.345	-184.491	-234.062	-210.461	-318.816	-364.083	-1.87971	-3.85249	-2.77923	-27.4139	-27.308	-29.681
0.49	0.26		0.53	-0.35		0.53	-0.54		0.49	-0.64		0.49	0.62																		53.6	-152.641	-142.08	-138.045	-161.45	-172.414	-183.298	-189.77	-198.566	-254.741	-222.032	-333.217	-382.913	-2.64266	-4.94807	-4.42128	-30.5697	-28.7232	-31.2283
0.52	0.33		0.56	-0.31		0.56	-0.47		0.52	-0.68		0.52	0.63																		53.8	-166.782	-157.67	-151.338	-176.419	-190.297	-200.152	-205.414	-214.613	-276.883	-233.244	-351.283	-402.587	-3.38519	-5.05052	-4.45656	-35.3538	-31.7529	-34.5259
0.54	0.25		0.59	-0.22		0.59	-0.48		0.54	-0.66		0.54	0.64																		54	-182.233	-173.137	-164.094	-192.17	-208.375	-219.037	-223.294	-232.121	-299.839	-245.091	-368.639	-422.33	-3.81449	-3.05335	-4.22441	-40.286	-34.6172	-39.8971
0.57	0.29		0.61	-0.07		0.61	-0.46		0.57	-0.74		0.57	0.66																		54.2	-198.566	-188.479	-177.993	-208.525	-227.834	-241.322	-239.364	-250.848	-325.437	-256.477	-383.387	-441.479	-3.41119	-2.66207	-5.67441	-45.0584	-37.8128	-45.5042
0.6	0.28		0.64	-0.12		0.64	-0.46		0.59	-0.7		0.6	0.71																		54.4	-215.111	-204.795	-192.798	-226.927	-249.143	-265.278	-257.119	-271.762	-353.446	-267.101	-400.674	-461.075	-4.29523	-3.51359	-5.42203	-50.4461	-43.693	-51.1921
0.62	0.25		0.67	0.01		0.67	-0.51		0.62	-0.7		0.62	0.74																		54.6	-233.904	-220.44	-208.226	-247.65	-271.578	-290.698	-279.401	-294.912	-383.089	-277.299	-418.185	-481.625	-5.61324	-3.49859	-3.65726	-55.9457	-49.808	-58.4347
0.65	0.24		0.7	-0.11		0.7	-0.52		0.65	-0.71		0.65	0.71																		54.8	-254.538	-235.33	-224.195	-271.739	-295.856	-318.583	-303.006	-319.197	-415.435	-286.632	-432.06	-501.272	-5.32032	-5.18266	-4.27194	-60.8558	-56.3531	-64.893
0.67	0.19		0.73	-0.11		0.73	-0.44		0.67	-0.73		0.67	0.87																		55	-274.43	-251.34	-241.8	-297.593	-321.062	-348.413	-327.232	-345.036	-450.742	-294.148	-446.671	-519.257	-6.48722	-9.61945	-5.95354	-66.7653	-64.1503	-70.522
0.7	0.17		0.75	-0.18		0.75	-0.46		0.7	-0.73		0.7	0.87																		55.2	-296.757	-269.146	-260.52	-324.805	-348.859	-379.903	-354.577	-372.943	-486.964	-301.765	-461.642	-536.549	-9.54028	-12.258	-6.67896	-74.0431	-72.7132	-78.0411
0.73	0.16		0.78	-0.22		0.78	-0.47		0.72	-0.75		0.73	0.89																		55.4	-322.04	-288.476	-277.274	-352.095	-377.44	-411.883	-383.883	-401.969	-524.191	-308.516	-472.154	-550.553	-10.6371	-12.7401	-9.57878	-82.129	-80.6814	-86.5208
0.75	0.08		0.81	-0.18		0.81	-0.5		0.75	-0.74		0.75	0.78																		55.6	-345.999	-308.892	-292.658	-378.28	-405.159	-443.669	-412.924	-431.119	-562.91	-313.165	-480.951	-559.611	-11.6744	-13.8383	-13.5764	-91.6556	-88.8643	-94.2018
0.78	0.11		0.84	-0.2		0.84	-0.6		0.78	-0.82		0.78	0.75																		55.8	-370.198	-330.111	-309.566	-403.994	-433.707	-475.068	-441.341	-461.814	-602.337	-317.126	-489.212	-565.472	-14.4708	-14.8986	-15.7329	-102.046	-98.2844	-103.816
0.8	0.12		0.87	-0.22		0.87	-0.52		0.8	-0.75		0.8	0.71																		56	-394.947	-351.651	-326.075	-428.385	-463.65	-506.71	-470.868	-493.819	-643.393	-319.423	-491.734	-568.31	-15.9514	-14.3662	-17.037	-112.518	-107.365	-116.088
0.83	0.08		0.89	-0.21		0.89	-0.55		0.83	-0.75		0.83	0.8																		56.2	-415.808	-369.897	-339.865	-452.095	-490.411	-536.498	-502.19	-526.096	-685.188	-318.202	-488.818	-566.025	-16.4718	-14.3492	-18.7948	-123.678	-116.157	-127.01
0.86	0.04		0.92	-0.26		0.92	-0.52		0.85	-0.86		0.86	0.71																		56.4	-432.367	-384.363	-351.995	-472.947	-513.861	-563.414	-533.106	-557.16	-725.648	-313.75	-483.89	-558.727	-18.1567	-16.454	-19.2338	-135.377	-126.625	-138.128
0.88	0.06		0.95	-0.31		0.95	-0.54		0.88	-0.87		0.88	0.78																		56.6	-445.682	-395.331	-361.41	-489.695	-535.515	-587.781	-562.412	-587.346	-764.594	-307.492	-473.885	-547.961	-20.1833	-19.4508	-19.5518	-147.013	-138.456	-151.846
0.91	0.03		0.98	-0.3		0.98	-0.6		0.9	-0.9		0.91	0.75																		56.8	-453.305	-399.061	-364.136	-501.796	-551.553	-607.518	-590.571	-616.27	-800.315	-297.484	-457.946	-532.637	-21.3734	-21.1275	-21.6539	-159.684	-149.408	-165.698
0.93	0		1.01	-0.32		1.01	-0.65		0.93	-0.87		0.93	0.69																		57	-453.95	-395.344	-358.568	-508.861	-560.031	-619.392	-614.807	-640.639	-829.957	-285.01	-439.332	-510.81	-22.6182	-23.8838	-24.3447	-172.93	-161.337	-178.545
0.96	0		1.03	-0.29		1.03	-0.67		0.96	-0.85		0.96	0.67																		57.2	-446.614	-386.531	-346.03	-508.415	-561.104	-623.518	-633.692	-658.413	-854.834	-271.948	-419.086	-484.827	-24.7218	-27.3524	-26.7208	-186.606	-174.52	-193.778
0.99	0		1.06	-0.37		1.06	-0.62		0.98	-0.94		0.99	0.6																		57.4	-431.038	-369.122	-328.413	-502.055	-553.386	-621.134	-648.157	-673.768	-874.509	-257.429	-395.218	-457.534	-26.7632	-30.0378	-29.8285	-202.016	-187.098	-209.789
1.01	-0.07		1.09	-0.32		1.09	-0.59		1.01	-0.9		1.01	0.5																		57.6	-406.535	-342.765	-304.184	-488.002	-535.793	-608.697	-657.188	-683.891	-885.7	-241.146	-368.365	-425.582	-28.837	-33.6307	-34.1948	-217.108	-199.779	-223.911
1.04	-0.09		1.12	-0.32		1.12	-0.59		1.03	-0.94		1.04	0.53																		57.8	-372.939	-311.853	-273.349	-464.047	-509.579	-587.474	-660.321	-685.698	-889.793	-224.951	-340.301	-391.21	-32.3443	-38.0542	-37.5025	-232.249	-213.578	-238.912
1.06	-0.04		1.15	-0.37		1.15	-0.6		1.06	-0.98		1.06	0.54																		58	-332.453	-274.844	-238.978	-432.188	-475.139	-558.749	-660.257	-685.266	-888.143	-209.125	-312.394	-359.94	-37.252	-42.4486	-41.4142	-249.796	-228.483	-254.919
1.09	-0.13		1.17	-0.31		1.17	-0.66		1.09	-0.89		1.09	0.63																		58.2	-287.306	-230.812	-200.773	-393.186	-433.15	-520.14	-654.345	-682.32	-879.039	-193.657	-285.287	-330.774	-42.1197	-48.0869	-46.8538	-268.208	-245.98	-270.41
1.12	-0.06		1.2	-0.33		1.2	-0.68		1.11	-0.88		1.12	0.63																		58.4	-237.404	-184.502	-157.333	-347.669	-385.173	-471.87	-641.82	-670.429	-862.368	-180.168	-260.988	-302.197	-48.4587	-54.8771	-52.8208	-285.976	-264.557	-287.713
1.14	0.1		1.23	-0.33		1.23	-0.48		1.14	-0.95		1.14	0.58																		58.6	-183.854	-137.754	-113.117	-299.036	-332.727	-417.355	-624.883	-651.479	-836.51	-168.409	-240.361	-278.113	-55.6009	-59.944	-58.9168	-306.259	-282.734	-307.631
1.17	-0.01		1.26	-0.32		1.26	-0.54		1.16	-0.98		1.17	0.61																		58.8	-129.541	-89.4419	-71.3771	-248.614	-277.241	-356.502	-601.655	-627.195	-800.108	-158.478	-222.193	-258.751	-62.4008	-66.573	-65.996	-327.565	-301.644	-327.511
1.19	-0.02		1.29	-0.32		1.29	-0.53		1.19	-1.09		1.19	0.61																		59	-76.307	-43.2244	-32.0569	-198.203	-222.13	-291.778	-568.573	-592.329	-753.607	-150.295	-207.492	-240.184	-69.7822	-75.0214	-73.707	-345.896	-320.017	-347.268
1.22	0.01		1.31	-0.36		1.31	-0.62		1.21	-0.89		1.22	0.61																		59.2	-26.066	-3.4781	1.94019	-151.151	-170.544	-227.922	-527.02	-546.658	-695.269	-141.446	-194.253	-221.051	-78.6847	-82.8723	-81.3987	-361.606	-333.615	-365.954
1.25	-0.06		1.34	-0.42		1.34	-0.56		1.24	-0.87		1.25	0.61																		59.4	17.3678	29.8976	26.1966	-108.529	-124.868	-168.408	-480.491	-496.497	-628.27	-132.679	-180.094	-204.197	-86.4133	-90.7946	-88.6853	-375.765	-344.902	-381.015
1.27	0.01		1.37	-0.43		1.37	-0.58		1.27	-0.86		1.27	0.58																		59.6	50.4859	56.0532	43.7111	-72.7387	-87.1011	-115.844	-428.41	-444.194	-559.585	-125.199	-166.876	-190.347	-92.7593	-100.491	-96.455	-385.115	-354.95	-390.746
1.3	-0.05		1.4	-0.47		1.4	-0.57		1.29	-0.85		1.3	0.59																		59.8	72.627	72.0059	55.5638	-47.4764	-58.4455	-71.6105	-375.103	-390.323	-491.4	-117.776	-157.488	-177.436	-99.9278	-109.186	-106.09	-390.346	-361.441	-396.241
1.32	-0.1		1.43	-0.45		1.43	-0.59		1.32	-0.85		1.32	0.58																		60	84.8663	79.4695	58.8592	-31.3994	-38.5688	-37.6175	-324.656	-338.21	-423.764	-110.928	-147.954	-165.259	-106.734	-117.13	-114.65	-393.268	-363.112	-398.347
1.35	-0.15		1.45	-0.41		1.45	-0.71		1.34	-0.84		1.35	0.55																		60.2	87.4289	81.9294	56.2846	-22.0629	-26.6464	-15.0873	-280.826	-292.704	-362.054	-106.946	-139.459	-157.88	-113.479	-126.632	-124.271	-394.795	-364.144	-397.384
1.38	-0.19		1.48	-0.4		1.48	-0.66		1.37	-0.92		1.38	0.52																		60.4	83.0627	78.507	52.7504	-19.9727	-21.9147	-2.02857	-243.332	-253.627	-308.806	-105.09	-135.531	-153.547	-123.817	-138.556	-137.438	-395.321	-366.312	-395.803
1.4	-0.12		1.51	-0.38		1.51	-0.69		1.4	-0.97		1.4	0.51																		60.6	74.712	70.1491	45.1934	-24.0056	-23.0237	3.46758	-213.063	-219.018	-263.71	-103.635	-133.352	-148.398	-138.591	-153.568	-152.543	-396.575	-366.751	-396.587
1.43	-0.14		1.54	-0.45		1.54	-0.65		1.42	-0.92		1.43	0.43																		60.8	64.7418	60.1672	34.1145	-29.8408	-27.8846	1.16205	-188.716	-190.933	-226.256	-102.625	-130.079	-144.447	-154.839	-171.744	-168.73	-398.312	-367.541	-397.661
1.45	-0.16		1.57	-0.5		1.57	-0.61		1.45	-0.91		1.45	0.41																		61	53.7716	49.3344	24.4972	-35.5273	-34.203	-5.02056	-168.058	-168.714	-196.208	-102.022	-127.187	-142.989	-172.887	-191.846	-187.157	-397.745	-369.21	-396.6
1.48	-0.17		1.59	-0.52		1.59	-0.66		1.47	-0.96		1.48	0.33																		61.2	42.9213	36.3926	13.9898	-43.9395	-42.8648	-12.7132	-150.747	-150.5	-173.689	-100.672	-124.836	-141.269	-192.883	-213.355	-207.098	-395.395	-368.148	-395.782
1.51	-0.21		1.62	-0.53		1.62	-0.68		1.5	-1.02		1.51	0.43																		61.4	32.3313	23.4499	1.50803	-52.4738	-51.053	-21.3467	-134.759	-133.994	-153.176	-98.4019	-121.239	-137.791	-211.32	-234.476	-225.856	-388.303	-360.787	-390.131
1.53	-0.22		1.65	-0.52		1.65	-0.72		1.52	-1.05		1.53	0.41																		61.6	21.1398	11.3187	-9.65825	-58.3585	-56.7613	-29.4654	-120.14	-120.102	-133.203	-96.4601	-117.588	-135.14	-228.473	-253.558	-243.646	-375.9	-350.449	-377.299
1.56	-0.28		1.68	-0.56		1.68	-0.78		1.55	-1.03		1.56	0.34																		61.8	8.90569	-0.77155	-20.21	-64.6036	-62.7075	-35.6272	-106.076	-107.799	-113.28	-93.4102	-113.043	-131.105	-247.23	-273.954	-262.116	-359.721	-336.508	-362.565
1.58	-0.32		1.7	-0.49		1.7	-0.72		1.58	-1		1.58	0.29																		62	-3.25448	-13.6425	-32.058	-72.7451	-70.1695	-42.5145	-95.6313	-97.3197	-96.0275	-89.9124	-109.197	-125.976	-268.807	-297.324	-284.479	-343.826	-320.855	-346.273
1.61	-0.24		1.73	-0.51		1.73	-0.7		1.6	-1.06		1.61	0.23																		62.2	-15.8218	-26.5375	-43.26	-79.5963	-74.7102	-49.3749	-87.6385	-88.3647	-83.2466	-88.4654	-107.681	-121.725	-291.699	-322.514	-309.021	-326.746	-305.564	-325.9
1.63	-0.28		1.76	-0.57		1.76	-0.68		1.63	-1.01		1.63	0.27																		62.4	-30.4649	-39.1696	-54.1567	-86.3836	-78.9466	-55.1268	-80.8785	-80.652	-74.5827	-86.605	-105.883	-118.674	-317.76	-351.605	-338.064	-310.75	-291.789	-308.473
1.66	-0.31		1.79	-0.6		1.79	-0.73		1.65	-1.12		1.66	0.31																		62.6	-44.0936	-50.5814	-64.2817	-93.5793	-86.6591	-62.5359	-74.9758	-74.8225	-66.8041	-82.9961	-102.584	-114.98	-345.978	-383.337	-369.92	-295.67	-278.209	-294.18
1.69	-0.36		1.82	-0.47		1.82	-0.74		1.68	-1.22		1.69	0.24																		62.8	-57.2327	-61.9357	-74.8159	-99.4293	-92.7484	-71.3388	-71.8927	-69.7022	-62.1689	-81.6872	-100.3	-110.68	-374.536	-413.873	-400.928	-279.363	-262.389	-275.767
1.71	-0.36		1.84	-0.44		1.84	-0.65		1.71	-1.22		1.71	0.3																		63	-71.6769	-74.6541	-87.4122	-105.688	-97.3203	-79.9687	-69.6886	-64.8261	-60.0977	-81.9449	-98.6228	-107.542	-403.535	-446.001	-432.512	-263.853	-246.365	-259.291
1.74	-0.33		1.87	-0.46		1.87	-0.69		1.73	-1.18		1.74	0.26																		63.2	-85.6958	-85.8978	-98.9623	-111.399	-104.456	-88.041	-65.1024	-59.3547	-53.1731	-79.6178	-92.7814	-102.676	-431.113	-477.405	-464.314	-246.444	-229.771	-245.508
1.76	-0.36		1.9	-0.48		1.9	-0.55		1.76	-1.11		1.76	0.3																		63.4	-97.212	-96.2935	-109.359	-115.377	-111.901	-96.5964	-61.024	-54.9047	-43.9113	-75.8431	-85.9688	-96.3277	-456.508	-504.353	-490.987	-227.201	-212.436	-227.327
1.79	-0.37		1.93	-0.47		1.93	-0.57		1.78	-1.16		1.79	0.26																		63.6	-110.367	-109.249	-123.321	-120.677	-116.503	-103.87	-58.4543	-51.3395	-38.1683	-75.0354	-81.361	-90.5249	-481.313	-532.438	-516.238	-210.104	-196.934	-209.45
1.82	-0.31		1.96	-0.46		1.96	-0.58		1.81	-1.28		1.82	0.19																		63.8	-125.008	-124.228	-137.56	-127.825	-122.457	-110.4	-56.0639	-47.7186	-35.1087	-75.1736	-77.3525	-87.0825	-507.442	-563.643	-546.922	-195.822	-185.37	-197.631
1.84	-0.41		1.98	-0.51		1.98	-0.62		1.83	-1.16		1.84	0.37																		64	-140.047	-138.249	-149.172	-134.441	-128.944	-117.575	-53.2262	-44.7225	-30.6951	-72.891	-73.0129	-83.0292	-535.894	-594.583	-579.265	-181.229	-174.483	-185.296
1.87	-0.41		2.01	-0.54		2.01	-0.66		1.86	-1.17		1.87	0.47																		64.2	-156.696	-154.234	-163.629	-142.115	-134.644	-127.329	-52.5721	-44.9233	-28.2588	-71.3132	-69.7823	-78.8553	-569.386	-630.589	-612.527	-170.449	-166.93	-172.624
1.89	-0.37		2.04	-0.58		2.04	-0.64		1.89	-1.13		1.89	0.44																		64.4	-175.174	-173.404	-182.556	-153.18	-141.715	-137.997	-53.6193	-46.5147	-29.374	-72.6061	-68.5352	-75.87	-607.071	-672.963	-652.31	-164.753	-161.954	-165.649
1.92	-0.34		2.07	-0.57		2.07	-0.63		1.91	-1.15		1.92	0.5																		64.6	-194.804	-193.351	-201.104	-164.803	-150.831	-149.917	-54.8759	-46.0744	-29.95	-71.3454	-68.4219	-73.7437	-649.613	-717.004	-698.981	-160.888	-155.837	-160.245
1.95	-0.4		2.1	-0.61		2.1	-0.64		1.94	-1.13		1.95	0.49																		64.8	-214.124	-211.212	-218.853	-173.627	-161.002	-162.434	-54.077	-46.4288	-27.6991	-66.3235	-67.573	-69.855	-691.847	-761.622	-742.685	-156.726	-150.296	-153.507
1.97	-0.44		2.12	-0.61		2.12	-0.67		1.96	-1.15		1.97	0.49																		65	-232.555	-228.196	-237.64	-180.605	-170.842	-173.213	-51.2926	-46.9487	-24.3079	-61.5134	-63.797	-64.6536	-727.61	-803.428	-781.252	-151.3	-145.244	-146.871
2	-0.56		2.15	-0.63		2.15	-0.66		1.99	-1.2		2	0.46																		65.2	-253.199	-247.853	-258.014	-190.063	-182.143	-184.036	-49.3274	-44.259	-22.3551	-57.438	-61.654	-60.5579	-766.054	-846.944	-824.922	-147.031	-138.244	-142.668
2.02	-0.5		2.18	-0.66		2.18	-0.55		2.02	-1.27		2.02	0.41																		65.4	-275.639	-266.612	-277.635	-199.408	-194.708	-195.727	-46.1967	-39.9226	-19.065	-52.2056	-58.876	-55.7378	-809.272	-894.435	-872.99	-140.192	-131.171	-137.547
2.05	-0.51		2.21	-0.7		2.21	-0.57		2.04	-1.2		2.05	0.39																		65.6	-298.201	-285.92	-297.649	-209.384	-207.001	-208.608	-41.181	-36.5574	-14.4479	-47.7531	-51.8322	-49.9974	-855.683	-947.931	-923.077	-131.138	-126.703	-130.477
2.08	-0.46		2.24	-0.66		2.24	-0.59		2.07	-1.25		2.08	0.39																		65.8	-325.022	-310.958	-322.696	-225.76	-220.491	-225.612	-37.9523	-32.2235	-10.5499	-46.6402	-44.4184	-45.6937	-915.286	-1012.86	-986.982	-124.235	-121.423	-124.918
2.1	-0.47		2.26	-0.59		2.26	-0.65		2.09	-1.19		2.1	0.34																		66	-353.836	-338.167	-349.417	-245.012	-236.571	-244.707	-36.1756	-26.9402	-8.16475	-45.3261	-38.817	-41.535	-984.268	-1085.74	-1060.15	-118.53	-115.199	-119.511
2.13	-0.5		2.29	-0.57		2.29	-0.74		2.12	-1.15		2.13	0.47																		66.2	-379.056	-360.974	-372.664	-260.42	-250.869	-261.269	-30.8459	-21.1926	-2.22445	-40.2036	-30.5771	-33.1889	-1047.09	-1154.49	-1127.11	-109.73	-106.858	-110.518
2.15	-0.58		2.32	-0.64		2.32	-0.67		2.14	-1.2		2.15	0.42																		66.4	-405.237	-385.805	-395.472	-275.401	-263.98	-279.934	-23.6684	-12.7096	6.30835	-33.4162	-18.9773	-22.3331	-1111.16	-1223.66	-1194.84	-99.7771	-95.4758	-99.5811
2.18	-0.56		2.35	-0.63		2.35	-0.57		2.17	-1.23		2.18	0.35																		66.6	-429.321	-408.129	-415.837	-289.894	-277.416	-297.191	-16.2444	-2.93134	15.89	-25.6367	-6.76725	-10.081	-1168.82	-1285.53	-1257.28	-87.784	-81.1942	-88.3491
2.21	-0.64		2.38	-0.66		2.38	-0.52		2.2	-1.24		2.21	0.34																		66.8	-442.053	-417.661	-427.072	-297.243	-285.781	-306.473	-4.27627	8.75078	29.7832	-13.59	7.39062	6.3724	-1200.83	-1323.35	-1294.22	-70.4811	-64.9093	-72.6755
2.23	-0.56		2.4	-0.64		2.4	-0.55		2.22	-1.3		2.23	0.31																		67	-453.518	-425.986	-437.079	-303.33	-293.442	-315.011	10.7657	22.7182	46.0756	0.143351	22.185	24.9921	-1229.21	-1355.96	-1324.54	-51.8754	-48.2349	-55.4154
2.26	-0.54		2.43	-0.59		2.43	-0.59		2.25	-1.2		2.26	0.31																		67.2	-467.177	-438.477	-449.802	-313.07	-303.667	-325.681	25.7504	36.8931	60.3597	12.0512	36.942	40.7782	-1258.77	-1385.77	-1355.73	-32.7358	-32.3472	-38.05
2.28	-0.57		2.46	-0.63		2.46	-0.49		2.27	-1.24		2.28	0.32																		67.4	-476.38	-447.17	-460.191	-320.939	-312.39	-331.094	41.0892	50.1001	74.2345	22.5499	50.8988	55.1493	-1264.28	-1392.92	-1363.73	-13.5606	-17.4952	-19.8914
2.31	-0.56		2.49	-0.54		2.49	-0.57		2.3	-1.3		2.31	0.22																		67.6	-491	-460.301	-476.038	-329.521	-324.426	-339.1	57.2832	63.6169	88.508	32.9766	62.5295	69.9814	-1262.93	-1394.27	-1362.8	3.92813	-2.60503	-2.45079
2.34	-0.6		2.52	-0.55		2.52	-0.41		2.33	-1.27		2.34	0.41																		67.8	-521.548	-490.201	-504.493	-348.567	-346.008	-357.721	70.1102	75.7624	98.6003	42.7444	72.179	81.4747	-1277.02	-1407.28	-1375.25	18.5978	12.2184	13.2825
2.36	-0.44		2.54	-0.57		2.54	-0.42		2.35	-1.26		2.36	0.34																		68	-553.63	-522.659	-532.794	-370.704	-369.247	-378.869	80.486	86.5299	108.598	50.4437	81.2401	89.8152	-1274.61	-1402.69	-1372.83	31.6728	27.0102	29.0764
2.39	-0.41		2.57	-0.54		2.57	-0.44		2.38	-1.26		2.39	0.28																		68.2	-583.128	-549.432	-555.734	-391.59	-393.787	-401.342	90.5543	96.5022	118.227	55.6787	89.1297	97.3665	-1255.12	-1382.59	-1352.33	42.9934	40.239	42.7041
2.41	-0.53		2.6	-0.56		2.6	-0.54		2.4	-1.19		2.41	0.32																		68.4	-613.618	-574.501	-577.153	-418.11	-424.373	-431.201	98.9342	104.29	124.802	61.7292	94.6544	102.592	-1244.6	-1369.18	-1338.71	53.059	52.1609	53.6877
2.44	-0.44		2.63	-0.57		2.63	-0.55		2.43	-1.31		2.44	0.3																		68.6	-631.36	-589.224	-587.52	-444.439	-451.569	-460.006	105.217	110.929	129.457	67.7459	99.1567	105.865	-1222.38	-1341.11	-1314.39	62.0877	62.8229	64.6733
2.47	-0.46		2.66	-0.55		2.66	-0.56		2.46	-1.06		2.47	0.38																		68.8	-627.071	-582.979	-579.353	-459.461	-468.486	-478.097	110.273	114.921	133.696	69.8777	102.001	107.574	-1170.23	-1282.94	-1258.45	69.9625	70.4924	73.9832
2.49	-0.48		2.68	-0.59		2.68	-0.54		2.48	-1.11		2.49	0.4																		69	-611.445	-563.872	-561.541	-468.101	-479.491	-491.28	114.421	116.331	134.642	70.2561	104.375	109.341	-1113.72	-1219.99	-1195.36	77.5228	75.1822	79.9084
2.52	-0.53		2.71	-0.59		2.71	-0.51		2.51	-1.16		2.52	0.25																		69.2	-589.977	-541.438	-541.286	-474.527	-484.396	-500.928	116.606	117.591	135.602	72.7208	106.294	111.667	-1058.26	-1157.8	-1133.58	84.0028	79.4505	85.5369
2.54	-0.55		2.74	-0.54		2.74	-0.46		2.53	-1.09		2.54	0.36																		69.4	-558.662	-512.077	-515.199	-471.016	-478.182	-498.954	116.945	119.078	138.305	73.0697	107.219	114.99	-990.841	-1082.23	-1058.14	88.8074	83.9781	90.7391
2.57	-0.58		2.77	-0.59		2.77	-0.54		2.56	-1.07		2.57	0.39																		69.6	-526.298	-481.03	-486.956	-459.789	-466.751	-488.472	115.764	118.148	139.568	71.8488	108.458	118.024	-929.87	-1009.26	-984.022	92.9564	86.5946	93.4463
2.59	-0.55		2.79	-0.62		2.79	-0.56		2.58	-1.13		2.59	0.28																		69.8	-498.972	-456.403	-462.138	-447.669	-455.15	-478.436	116.756	118.613	140.615	73.0327	111.544	122.545	-888.23	-957.551	-932.505	95.0214	88.2254	95.0386
2.62	-0.67		2.82	-0.61		2.82	-0.61		2.61	-1.16		2.62	0.19																		70	-471.449	-432.176	-438.776	-433.005	-439.677	-463.114	117.288	119.899	141.964	74.1195	113.834	126.376	-853.272	-914.804	-890.556	96.711	91.2539	96.3466
2.65	-0.57		2.85	-0.59		2.85	-0.59		2.64	-1.27		2.65	0.16																		70.2	-439.33	-403.073	-411.136	-410.328	-418.461	-436.756	114.946	118.944	141.359	72.9214	112.936	128.001	-819.71	-868.892	-846.433	97.4464	92.1559	96.9594
2.67	-0.61		2.88	-0.56		2.88	-0.56		2.66	-1.18		2.67	0.23																		70.4	-407.497	-374.991	-381.697	-384.153	-394.58	-407.796	114.29	117.23	139.707	73.0495	113.143	129.174	-793.595	-831.307	-810.469	96.7345	89.7976	96.4317
2.7	-0.65		2.91	-0.64		2.91	-0.7		2.69	-1.2		2.7	0.3																		70.6	-374.222	-345.117	-349.531	-355.491	-366.712	-376.235	116.178	117.531	140.275	73.8867	114.987	129.073	-762.254	-796.412	-774.748	96.0878	89.1797	96.5003
2.72	-0.64		2.93	-0.6		2.93	-0.66		2.71	-1.12		2.72	0.2																		70.8	-339.345	-310.264	-315.571	-322.67	-334.7	-338.84	114.866	118.024	141.465	73.4747	114.309	127.991	-724.396	-754.386	-731.13	96.7457	88.913	97.2101
2.75	-0.62		2.96	-0.6		2.96	-0.6		2.74	-1.11		2.75	0.29																		71	-305.241	-276.667	-282.678	-290.426	-302.7	-301.928	112.847	117.781	142.797	74.7463	112.703	127.395	-688.021	-711.339	-689.014	96.0323	86.7184	97.3333
2.78	-0.7		2.99	-0.61		2.99	-0.57		2.77	-1.14		2.78	0.23																		71.2	-273.875	-246.518	-250.694	-261.179	-271.288	-269.968	114.129	118.932	145.504	77.186	115.066	127.755	-652.184	-676.36	-652.769	95.2136	86.0249	96.6123
2.8	-0.7		3.02	-0.64		3.02	-0.53		2.79	-1.23		2.8	0.23																		71.4	-243.269	-216.33	-220.301	-233.198	-241.912	-237.676	114.354	120.385	147.056	77.8445	116.703	127.513	-614.808	-640.025	-616.085	95.9491	87.4412	96.4018
2.83	-0.75		3.05	-0.47		3.05	-0.57		2.82	-1.19		2.83	0.21																		71.6	-212.65	-185.9	-193.813	-206.674	-213.026	-204.833	112.491	120.426	146.719	76.7953	114.819	128.378	-578.846	-598.751	-578.688	95.2643	88.0334	95.1839
2.85	-0.67		3.07	-0.36		3.07	-0.63		2.84	-1.28		2.85	0.19																		71.8	-182.095	-158.266	-166.977	-181.57	-182.882	-172.162	111.946	119.093	145.326	75.6508	114.523	128.905	-538.834	-555.543	-537.414	93.278	88.19	92.8725
2.88	-0.63		3.1	-0.29		3.1	-0.67		2.87	-1.16		2.88	0.15																		72	-151.09	-131.381	-136.339	-151.418	-151.458	-137.554	111.851	119.188	143.118	73.8745	116.182	129.333	-491.117	-505.182	-486.272	91.9421	89.2962	91.2483
2.91	-0.63		3.13	-0.4		3.13	-0.6		2.89	-1.19		2.91	0.14																		72.2	-119.192	-102.448	-107.136	-118.166	-120.269	-101.108	110.499	118.865	141.192	71.7411	115.238	130.497	-436.218	-441.189	-425.602	91.9244	90.5858	90.169
2.93	-0.65		3.16	-0.35		3.16	-0.53		2.92	-1.21		2.93	0.09																		72.4	-87.0552	-73.7842	-78.0517	-85.8397	-87.5934	-65.8532	109.775	116.895	140.462	70.6729	113.383	129.822	-373.281	-368.937	-357.499	91.7524	90.3387	89.6653
2.96	-0.71		3.19	-0.37		3.19	-0.52		2.95	-1.19		2.96	0.2																		72.6	-56.7858	-48.2171	-48.3327	-53.4968	-55.5117	-33.7837	108.365	116.846	139.149	71.8735	113.474	128.58	-307.143	-298.3	-287.732	91.4166	88.0174	89.9865
2.98	-0.68		3.21	-0.44		3.21	-0.56		2.97	-1.19		2.98	0.16																		72.8	-28.0794	-22.1775	-21.7131	-21.7726	-25.8622	-3.58975	105.837	118.092	138.231	73.5589	113.245	128.911	-237.963	-223.009	-216.598	92.2489	86.1311	89.8326
3.01	-0.66		3.24	-0.42		3.24	-0.62		3	-1.24		3.01	0.07																		73	-2.66133	2.12972	-0.08648	3.42897	0.906982	25.2711	106.025	116.832	138.741	74.3024	112.021	127.193	-167.91	-148.2	-146.214	92.451	83.9123	89.9317
3.04	-0.69		3.27	-0.44		3.27	-0.61		3.02	-1.23		3.04	0.09																		73.2	18.8861	22.3209	19.9071	24.9842	25.1154	50.616	107.675	115.219	138.626	74.8047	112.1	124.155	-103.371	-82.4895	-80.1566	90.6043	81.2964	89.8006
3.06	-0.6		3.3	-0.41		3.3	-0.61		3.05	-1.3		3.06	0.21																		73.4	36.1019	39.8574	36.4541	45.4879	45.9699	72.1253	107.88	115.207	137.831	74.7892	113.076	124.152	-45.2227	-25.3622	-20.5165	87.8489	80.0217	88.0734
3.09	-0.66		3.33	-0.4		3.33	-0.64		3.08	-1.09		3.09	0.21																		73.6	49.1323	54.5769	49.2604	60.9016	61.2619	91.7701	109.442	113.467	137.452	72.6026	112.659	123.774	6.75977	27.3818	33.2397	85.8846	80.1242	86.5378
3.11	-0.67		3.35	-0.37		3.35	-0.58		3.1	-1.13		3.11	0.3																		73.8	60.0943	64.833	60.5272	72.2006	72.8442	106.239	112.637	111.01	136.73	70.5136	111.742	121.085	48.2811	72.9127	79.325	84.5081	80.1646	86.2577
3.14	-0.66		3.38	-0.42		3.38	-0.62		3.13	-1.18		3.14	0.23																		74	70.1702	72.9826	69.3736	84.169	82.6846	115.135	111.667	110.075	135.688	69.5524	109.838	120.051	82.5875	109.419	117.224	83.222	79.1235	85.881
3.17	-0.68		3.41	-0.42		3.41	-0.6		3.15	-1.14		3.17	0.27																		74.2	77.0902	78.8771	75.1562	91.8404	89.1519	121.746	107.489	109.734	133.736	67.8425	107.167	118.568	111.774	138.268	146.172	82.3489	78.1425	84.2879
3.19	-0.67		3.44	-0.42		3.44	-0.66		3.18	-1.05		3.19	0.18																		74.4	81.7812	81.2371	79.2073	94.2849	92.7176	126.391	104.905	109.502	131.685	66.8717	104.444	115.45	132.78	162.685	166.582	81.8525	76.9742	83.4507
3.22	-0.66		3.47	-0.43		3.47	-0.64		3.2	-1.07		3.22	0.09																		74.6	85.3068	83.3721	81.5189	98.3073	96.44	127.377	102.147	108.064	130.433	66.992	102.381	113.367	149.278	181.251	181.893	80.9511	75.0308	81.8408
3.24	-0.72		3.49	-0.42		3.49	-0.62		3.23	-1.12		3.24	0.11																		74.8	85.1576	84.6984	80.808	102.067	98.5971	128.851	97.7514	106.475	129.429	65.2425	100.544	112.24	163.699	191.649	190.926	77.8258	72.6348	79.5796
3.27	-0.61		3.52	-0.38		3.52	-0.71		3.26	-1.24		3.27	0.09																		75	83.1399	84.392	79.7927	101.914	98.6439	130.663	94.0738	105.215	127.529	62.887	99.0755	110.528	169.426	197.284	193.939	75.5322	72.0567	76.6149
3.3	-0.66		3.55	-0.49		3.55	-0.6		3.28	-1.21		3.3	0.08																		75.2	82.5093	83.331	79.5091	101.816	98.4005	130.368	93.0853	102.519	126.4	62.1054	97.6791	109.599	169.616	200.662	194.837	73.5773	71.2951	74.7035
3.32	-0.74		3.58	-0.34		3.58	-0.63		3.31	-1.22		3.32	0.12																		75.4	82.2039	83.8582	78.3174	104.319	98.5466	129.876	91.8452	98.3969	125.185	60.7563	95.8492	109.019	170.639	199.845	196.561	71.3356	68.7698	72.6976
3.35	-0.75		3.61	-0.33		3.61	-0.65		3.33	-1.14		3.35	0.09																		75.6	81.1514	82.5915	76.341	102.891	97.9393	130.028	89.7725	96.6348	122.766	58.614	93.7849	106.743	168.878	197.927	195.809	70.2394	67.5206	70.9588
3.37	-0.72		3.63	-0.34		3.63	-0.6		3.36	-1.08		3.37	0.11																		75.8	81.4878	81.371	75.7169	100.076	97.3554	128.167	88.7139	95.5123	119.891	57.3784	90.5353	103.866	163.745	195.715	194.3	69.8481	68.2009	70.2396
3.4	-0.75		3.66	-0.32		3.66	-0.59		3.39	-1.06		3.4	0.01																		76	81.2446	81.5765	74.9227	99.1827	96.4994	125.859	89.4903	92.9876	117.317	55.9742	88.5383	101.255	162.356	193.534	194.472	68.5563	67.1827	69.3092
3.43	-0.74		3.69	-0.34		3.69	-0.47		3.41	-1.12		3.43	-0.09																		76.2	78.4191	80.7752	72.3935	98.6661	94.6723	124.192	88.4447	91.3783	114.56	53.9303	87.4855	98.0671	163.127	192.203	192.667	68.0845	63.4822	67.932
3.45	-0.86		3.72	-0.33		3.72	-0.51		3.44	-1.13		3.45	-0.09																		76.4	75.0202	78.4369	71.0574	95.5785	91.8137	120.937	85.1286	91.0666	112.67	51.6439	86.2622	94.9424	160.668	189.231	187.049	68.0316	62.2625	66.9843
3.48	-0.65		3.75	-0.41		3.75	-0.55		3.46	-1.17		3.48	-0.09																		76.6	72.9405	76.4014	71.4853	94.475	90.2967	117.19	83.2431	88.8795	112.004	50.4863	84.0464	93.8899	157.421	185.212	184.285	65.821	60.9707	67.0969
3.5	-0.68		3.77	-0.33		3.77	-0.44		3.49	-1.11		3.5	-0.05																		76.8	69.823	73.2834	70.5954	94.5154	88.063	115.178	80.6316	84.8363	110.356	50.2599	83.0797	92.6271	153.727	180.443	182.372	63.9422	55.8535	65.2994
3.53	-0.69		3.8	-0.3		3.8	-0.39		3.51	-1.11		3.53	-0.03																		77	65.3663	69.3874	69.0065	90.6316	85.6796	112.749	76.2644	81.9823	109.368	49.4846	80.5556	90.572	147.974	174.829	175.322	62.9718	52.4001	62.8406
3.55	-0.73		3.83	-0.3		3.83	-0.43		3.54	-1.16		3.56	-0.12																		77.2	62.9895	67.9298	67.4954	85.7446	84.3806	109.507	73.8159	79.5571	107.954	48.2523	75.4419	89.4434	139.91	166.453	169.96	60.2112	53.7316	60.4771
3.58	-0.71		3.86	-0.27		3.86	-0.48		3.57	-1.08		3.58	0.01																		77.4	61.9013	65.7964	65.3803	83.5906	82.2208	108.053	73.2823	76.9501	104.246	47.1209	71.1141	87.2503	131.821	157.552	166.64	56.6513	52.0907	58.4635
3.61	-0.61		3.88	-0.17		3.88	-0.51		3.59	-1.12		3.61	-0.03																		77.6	59.602	63.738	62.3064	79.8869	77.8588	107.102	70.7094	74.7152	99.9557	44.6015	69.1762	83.3903	125.412	149.542	157.848	55.4858	49.5449	54.7939
3.63	-0.59		3.91	-0.16		3.91	-0.52		3.62	-1.1		3.63	-0.05																		77.8	58.2305	62.2778	59.8572	74.1413	73.9189	103.674	68.5029	73.7605	97.3521	41.7036	67.8385	80.867	119.95	140.862	147.302	53.9972	51.2938	51.5727
3.66	-0.71		3.94	-0.15		3.94	-0.49		3.64	-1.08		3.66	-0.1																		78	59.2417	60.046	58.4652	73.4661	70.3514	100.197	67.005	72.3596	93.3508	39.5905	66.4846	78.4228	114.204	132.525	142.213	50.5444	50.7297	49.9055
3.68	-0.54		3.97	-0.16		3.97	-0.33		3.67	-1.15		3.68	-0.06																		78.2	57.6485	56.8742	58.0907	72.8616	66.0568	98.995	64.1018	69.9802	89.1826	36.6482	65.8382	74.4749	109.239	126.563	137.355	47.8016	45.7539	48.1298
3.71	-0.55		4	-0.14		4	-0.38		3.7	-0.89		3.71	-0.05																		78.4	53.8774	54.8724	57.037	68.4765	63.4369	96.0683	60.0563	66.7413	86.6998	33.9357	64.823	71.4694	104.899	121.425	131.461	45.1174	43.0552	44.4406
3.74	-0.6		4.02	-0.18		4.02	-0.47		3.72	-0.9		3.74	-0.05																		78.6	51.0189	52.9325	55.3818	66.5047	62.0131	91.5026	56.8421	64.2447	83.9732	32.4595	62.4773	68.575	98.9101	114.915	128.759	40.2823	40.0746	39.4988
3.76	-0.61		4.05	-0.18		4.05	-0.52		3.75	-0.9		3.76	-0.11																		78.8	47.5493	52.1691	53.7692	65.8025	60.8055	89.636	54.075	60.9753	80.3653	30.0359	58.6264	64.0278	91.9541	108.674	124.899	35.0543	32.2099	33.3376
3.79	-0.63		4.08	-0.19		4.08	-0.55		3.77	-0.87		3.79	-0.06																		79	43.7058	51.0471	50.2786	61.762	58.9002	88.014	50.797	57.3435	77.6316	26.9913	55.6116	60.9664	83.7818	102.301	118.338	28.9698	23.4432	25.513
3.81	-0.62		4.11	-0.2		4.11	-0.46		3.8	-0.92		3.81	-0.14																		79.2	42.7881	49.1164	46.2291	59.2091	58.3132	83.5373	47.3825	54.1528	75.8271	25.6266	53.0545	59.3051	76.9549	97.0648	111.716	21.3654	15.5197	16.6771
3.84	-0.62		4.14	-0.2		4.14	-0.55		3.82	-0.96		3.84	-0.21																		79.4	42.9471	48.3874	43.4485	60.2653	57.6966	79.8346	45.2825	50.054	73.4314	23.932	49.9315	56.9351	71.7287	93.5794	105.702	12.7655	4.28344	6.4363
3.87	-0.66		4.16	-0.2		4.16	-0.47		3.85	-0.93		3.87	-0.19																		79.6	41.6318	47.268	40.9818	58.4369	56.3243	77.6184	43.2201	45.5671	70.7555	21.3386	47.2655	54.4195	64.7591	86.4245	97.1612	1.75384	-9.58755	-3.37799
3.89	-0.51		4.19	-0.17		4.19	-0.47		3.88	-1.05		3.89	-0.15																		79.8	39.8889	45.4974	39.1326	55.4797	54.851	74.2772	39.3309	43.1812	68.9779	19.7554	44.5824	53.2457	58.305	80.3423	90.8884	-10.0509	-20.2189	-12.9916
3.92	-0.57		4.22	-0.22		4.22	-0.54		3.9	-0.89		3.92	-0.11																		80	37.1099	44.7521	39.1328	53.9647	53.0391	70.6375	36.2188	40.6076	66.1124	17.5668	40.8038	50.8822	55.3049	77.5376	85.8905	-19.1207	-27.934	-22.542
3.94	-0.59		4.25	-0.23		4.25	-0.53		3.93	-0.96		3.94	-0.11																		80.2	34.112	43.9474	39.3288	50.8263	49.8103	67.9883	33.5978	37.8668	62.8653	14.3598	38.6581	47.4198	49.5709	70.0539	78.1166	-27.4703	-34.7558	-31.3671
3.97	-0.56		4.28	-0.08		4.28	-0.55		3.95	-0.87		3.97	-0.23																		80.4	31.7296	42.3096	39.4393	45.0991	45.6	67.0517	30.4955	38.4754	60.7819	12.3051	36.5894	45.0447	41.179	61.5266	70.4831	-34.4032	-37.915	-37.8237
4	-0.54		4.3	-0.09		4.3	-0.47		3.98	-0.79		4	-0.17																		80.6	29.7077	41.4096	39.5964	40.8501	40.5816	66.9304	28.1535	39.2267	58.5821	10.8895	33.9255	43.5841	37.1811	59.439	66.9479	-36.3924	-36.7473	-41.5254
4.02	-0.52		4.33	-0.11		4.33	-0.42		4.01	-0.78		4.02	-0.23																		80.8	29.6379	39.6392	38.8174	39.1011	36.3123	66.0639	27.181	36.9848	56.1716	9.34957	33.0081	40.8024	34.163	57.1807	62.9692	-36.6783	-36.2922	-42.3529
4.05	-0.48		4.36	-0.12		4.36	-0.54		4.03	-0.82		4.05	-0.22																		81	31.5334	38.6052	37.9469	37.2992	34.9308	65.8654	25.6876	35.306	55.0438	10.1235	33.031	38.799	29.3181	51.6931	59.5204	-37.5196	-35.8146	-41.4496
4.07	-0.56		4.39	-0.09		4.39	-0.49		4.06	-0.87		4.07	-0.21																		81.2	31.5835	38.9511	36.2348	36.6659	33.8052	66.246	25.6909	35.9101	53.7983	10.508	32.02	37.2208	26.178	48.4679	59.2286	-35.3071	-34.1125	-38.5756
4.1	-0.44		4.42	-0.13		4.42	-0.54		4.08	-0.94		4.1	-0.2																		81.4	30.5304	38.2237	32.3207	38.3393	33.9171	64.8535	26.2055	34.7676	52.1982	8.94933	32.0704	34.759	25.6625	45.6943	59.0008	-32.757	-33.017	-33.5062
4.13	-0.5		4.44	-0.15		4.44	-0.58		4.11	-0.83		4.13	-0.18																		81.6	31.4119	37.8778	30.0751	40.4913	36.6785	63.3297	26.2636	33.2429	51.2221	6.845	32.6681	33.0325	24.2776	43.7282	58.9341	-31.1261	-31.7994	-30.1552
4.15	-0.55		4.47	-0.2		4.47	-0.57		4.13	-0.82		4.15	-0.17																		81.8	31.8354	39.0915	29.3481	40.9188	38.6204	64.0216	27.1716	34.0805	49.9337	4.40215	31.3285	33.7072	23.6907	43.9761	61.454	-27.6768	-28.6362	-27.235
4.18	-0.57		4.5	-0.25		4.5	-0.59		4.16	-0.84		4.18	-0.17																		82	31.3709	39.7448	29.2268	42.4787	39.4973	65.195	28.5485	35.6769	50.1047	2.55682	30.6828	33.8665	27.3062	45.3664	64.5188	-24.336	-24.8284	-23.1528
4.2	-0.5		4.53	-0.25		4.53	-0.62		4.19	-0.83		4.2	-0.21																		82.2	32.6142	39.9452	31.6761	44.661	41.5138	67.3112	28.558	35.443	51.3925	3.79983	30.9047	35.2214	34.2761	52.3132	68.0911	-22.0338	-20.0748	-19.6733
4.23	-0.48		4.56	-0.33		4.56	-0.67		4.21	-0.82		4.23	-0.3																		82.4	34.4461	40.9933	35.7004	45.6213	43.2588	70.5598	29.508	36.1835	52.2642	7.02864	31.3055	38.5832	41.6124	59.6336	73.7761	-16.9846	-14.0742	-16.1913
4.26	-0.47		4.58	-0.3		4.58	-0.51		4.24	-0.81		4.26	-0.28																		82.6	34.706	41.7332	37.6829	46.8726	44.6069	73.7448	30.7081	38.2019	53.8889	11.4351	32.6307	41.5015	49.5771	63.7666	80.194	-10.7169	-8.04412	-9.1055
4.28	-0.62		4.61	-0.31		4.61	-0.53		4.26	-0.81		4.28	-0.23																		82.8	35.0632	42.1161	39.5998	50.42	47.6183	76.3517	32.0354	40.8908	56.9182	16.8161	36.2395	44.5744	58.537	71.6822	87.4573	-5.58442	-2.03315	-1.7297
4.31	-0.47		4.64	-0.34		4.64	-0.57		4.29	-0.83		4.31	-0.09																		83	36.1178	43.7813	41.1267	53.7643	52.1549	78.863	35.9625	44.6084	59.2945	20.3071	40.2409	48.273	65.6821	83.1394	95.5003	2.88086	4.53395	4.9002
4.33	-0.5		4.67	-0.31		4.67	-0.7		4.32	-0.77		4.33	-0.04																		83.2	37.3542	45.7134	40.2565	56.3018	57.9494	82.2158	40.5742	48.5248	61.1572	22.3369	45.2304	52.4536	71.9832	91.8306	106.372	12.6496	9.63028	12.5302
4.36	-0.49		4.7	-0.3		4.7	-0.78		4.34	-0.76		4.36	-0.08																		83.4	39.8796	47.7827	41.5353	60.3552	62.8478	85.7623	43.4832	50.5046	65.157	25.0139	50.4055	56.1373	81.4319	106.829	118.971	20.4846	15.7868	19.0647
4.39	-0.57		4.72	-0.31		4.72	-0.79		4.37	-0.77		4.39	-0.06																		83.6	45.0735	51.0117	45.0748	65.8983	68.0439	89.1162	47.6501	53.0429	71.457	28.2236	54.1652	60.2026	94.2334	127.356	131.911	27.6675	22.952	23.9548
4.41	-0.63		4.75	-0.38		4.75	-0.77		4.39	-0.79		4.41	0.02																		83.8	49.6144	54.8346	47.7024	69.7334	73.032	93.6654	52.5343	56.128	77.312	31.3228	57.778	63.7631	106.314	139.305	143.563	34.6447	27.9737	29.313
4.44	-0.66		4.78	-0.4		4.78	-0.72		4.42	-0.8		4.44	-0.07																		84	52.4084	57.1498	50.7548	73.0727	74.7397	98.9168	54.4185	57.9238	83.1123	35.3327	61.2419	68.6337	119.877	149.372	155.139	38.4176	32.5741	34.4341
4.46	-0.58		4.81	-0.35		4.81	-0.66		4.45	-0.87		4.46	-0.09																		84.2	55.5874	59.1077	54.8652	78.665	75.0669	102.685	56.0523	60.5038	89.4645	39.1128	62.5752	73.0498	132.728	160.508	165.601	41.3355	38.7551	39.0907
4.49	-0.65		4.84	-0.38		4.84	-0.77		4.47	-0.79		4.49	-0.11																		84.4	58.2771	62.76	57.0026	84.0544	77.4099	106.106	58.8882	65.7774	93.0116	41.5198	63.3643	77.5048	140.582	163.763	173.538	44.3034	42.1613	44.626
4.52	-0.51		4.86	-0.39		4.86	-0.84		4.5	-0.91		4.52	-0.11																		84.6	59.3802	66.1414	58.1129	86.84	79.4782	109.439	60.8184	70.4194	93.7505	42.8302	67.0655	81.3216	146.992	164.297	179.234	47.3902	44.5437	49.2092
4.54	-0.55		4.89	-0.37		4.89	-0.86		4.52	-0.8		4.54	-0.06																		84.8	62.441	68.6138	60.4606	90.4323	80.9775	112.246	62.0071	72.472	94.4471	44.6853	69.6528	83.9436	154.536	172.474	186.4	51.2656	48.859	52.289
4.57	-0.63		4.92	-0.4		4.92	-0.73		4.55	-0.85		4.57	-0.07																		85	66.5819	71.3938	62.7968	93.9851	84.0132	114.097	63.5404	74.4413	93.5473	46.3698	70.0001	85.1987	158.456	178.404	192.847	55.3677	51.4502	56.1224
4.59	-0.67		4.95	-0.38		4.95	-0.66		4.57	-0.89		4.59	-0.09																		85.2	69.2801	75.9924	66.0443	94.6888	87.0162	113.869	65.4665	76.3392	92.4894	48.2287	70.7565	85.7708	163.002	183.567	195.531	58.2557	53.1848	59.9605
4.62	-0.67		4.97	-0.36		4.97	-0.78		4.6	-0.89		4.62	-0.1																		85.4	74.0542	79.8066	70.2259	94.7184	90.124	114.385	68.3295	77.0251	93.8274	50.8383	72.0032	85.3885	170.965	193.708	200.938	59.265	55.3883	61.6781
4.64	-0.71		5	-0.34		5	-0.7		4.63	-0.88		4.65	-0.15																		85.6	79.4644	80.9069	73.8153	94.7902	91.79	117.066	70.1689	76.0442	94.3139	52.4816	70.7676	85.0412	174.192	199.788	207.354	58.9328	54.8575	62.2978
4.67	-0.66		5.03	-0.33		5.03	-0.76		4.65	-0.94		4.67	-0.14																		85.8	82.4879	82.983	76.59	94.3572	92.3355	117.239	70.1893	76.4623	93.4274	52.1313	69.2231	84.9539	175.036	202.446	209.938	58.0999	54.5122	63.0491
4.7	-0.83		5.06	-0.41		5.06	-0.86		4.68	-0.87		4.7	-0.1																		86	88.0716	86.6625	78.2947	94.9573	93.9172	117.352	70.6455	77.2577	94.148	51.2981	69.5683	85.2423	178.856	208.781	213.602	57.0132	56.1198	62.9056
4.72	-0.62		5.09	-0.46		5.09	-0.87		4.7	-0.98		4.72	-0.08																		86.2	96.9687	88.346	80.0952	96.9664	95.9778	121.702	70.6392	76.244	94.321	50.3845	70.3752	85.5393	182.158	212.863	219.684	55.7839	55.3793	60.9188
4.75	-0.75		5.11	-0.45		5.11	-0.92		4.73	-0.9		4.75	-0.05																		86.4	103.431	89.4792	81.8496	97.8779	96.3105	124.287	68.6801	75.5206	92.9984	47.9433	71.2665	85.9215	182.406	212.935	220.892	57.5089	53.8923	59.4474
4.77	-0.78		5.14	-0.47		5.14	-0.95		4.76	-0.91		4.77	-0.09																		86.6	111.325	93.388	84.0108	101.793	98.0361	123.125	68.485	76.6723	93.9879	46.3481	71.4734	86.4122	184.952	216.941	220.107	59.178	54.9692	59.4731
4.8	-0.84		5.17	-0.43		5.17	-0.93		4.78	-0.88		4.8	-0.1																		86.8	121.991	95.9396	85.6996	105.947	101.471	123.143	68.5455	77.08	96.5551	46.8298	72.3054	86.0958	189.443	218.173	219.985	58.4438	53.9619	59.4221
4.83	-0.69		5.2	-0.44		5.2	-0.88		4.81	-0.87		4.83	-0.08																		87	131	97.0681	88.5667	107.246	104.087	124.255	68.5919	76.8158	98.3639	47.6252	74.8878	85.6516	192.444	216.656	218.093	59.066	49.9789	58.1986
4.85	-0.73		5.23	-0.41		5.23	-0.97		4.83	-0.9		4.85	-0.09																		87.2	138.621	99.1277	91.2991	108.013	105.745	123.251	69.3663	77.5043	99.7177	47.2791	75.9918	85.1465	194.084	215.02	216.404	60.4753	47.9827	58.3081
4.88	-0.7		5.25	-0.45		5.25	-1.02		4.86	-1.02		4.88	-0.03																		87.4	146.685	100.826	92.5826	109.403	106.4	123.041	69.257	76.738	100.752	47.9511	74.1874	84.0786	197.391	214.477	216.257	58.8679	48.2004	59.2545
4.9	-0.83		5.28	-0.48		5.28	-1		4.88	-1.01		4.9	0.05																		87.6	152.565	102.166	94.295	108.824	107.095	125.304	67.8651	75.7045	98.3302	49.9191	74.2809	83.0956	201.504	215.76	218.228	57.023	47.432	58.4233
4.93	-0.72		5.31	-0.51		5.31	-0.99		4.91	-1.01		4.93	0.03																		87.8	155.582	104.597	97.1395	108.459	107.842	128.144	68.6168	76.018	94.6921	50.7255	74.5762	84.0172	204.359	218.285	223.045	57.5109	46.7286	57.5215
4.96	-0.79		5.34	-0.61		5.34	-1.06		4.94	-0.87		4.96	0.13																		88	157.814	106.212	99.5589	109.656	106.87	129.474	68.4165	75.6057	92.3838	51.1194	70.6614	83.6669	206.235	222.205	228.497	56.0162	49.1406	57.6524
4.98	-0.85		5.37	-0.62		5.37	-1.06		4.96	-0.85		4.98	0.11																		88.2	161.703	107.848	100.812	113.486	108.596	132.268	67.683	76.4247	92.4719	52.795	70.1901	84.9362	211.355	233.481	234.263	54.173	51.2653	57.7543
5.01	-0.86		5.39	-0.63		5.39	-1.07		4.99	-0.89		5.01	0.08																		88.4	166.947	113.138	105.413	121.611	117.145	138.894	71.7095	80.9562	96.1798	55.4557	75.2622	89.8618	222.614	249.772	246.121	55.0925	51.6546	57.7897
5.03	-0.96		5.42	-0.59		5.42	-0.99		5.01	-0.94		5.03	0.08																		88.6	172.452	119.66	111.623	129.625	125.689	145.457	76.5287	85.9836	103.831	57.4893	78.7195	95.2657	236.527	264.492	259.804	57.2111	53.1441	59.3347
5.06	-0.99		5.45	-0.62		5.45	-1.05		5.04	-0.98		5.06	-0.02																		88.8	179.834	124.478	116.192	135.777	131.981	150.878	80.3387	89.0998	111.491	59.5506	80.835	99.6115	248.764	282.78	270.037	58.3951	56.4628	61.039
5.09	-0.96		5.48	-0.58		5.48	-1.04		5.07	-1.01		5.09	0.11																		89	186.778	130.29	119.459	141.473	140.533	156.318	85.865	93.3392	116.658	60.9679	86.0526	104.057	260.912	296.395	280.255	60.5165	57.2599	62.5302
5.11	-1		5.51	-0.47		5.51	-1.17		5.09	-1		5.11	0.14																		89.2	187.997	134.75	122.447	142.838	144.195	158.408	89.4174	94.7429	118.553	61.1219	88.0693	105.152	268.743	298.242	286.862	62.0367	57.4403	62.9071
5.14	-0.88		5.53	-0.49		5.53	-1.13		5.12	-1.07		5.14	0.06																		89.4	185.23	131.884	121.312	137.302	139.757	152.741	86.3256	90.8477	114.483	58.8967	84.2501	100.626	263.315	292.139	281.858	60.7102	57.6553	61.92
5.16	-0.94		5.56	-0.53		5.56	-1.04		5.14	-0.96		5.16	0.15																		89.6	179.888	125.416	115.761	130.042	134.421	145.851	81.2809	85.0493	107.966	54.7547	80.3361	94.4708	251.602	280.392	273.055	58.9332	56.4841	60.774
5.19	-0.99		5.59	-0.49		5.59	-1.07		5.17	-1		5.19	0.23																		89.8	172.066	120.835	111.226	124.861	129.992	141.318	76.293	79.7756	102.03	50.6477	77.8372	88.7062	243.061	264.439	266.384	57.9603	54.2025	58.8159
5.22	-1.06		5.62	-0.51		5.62	-1.01		5.19	-1		5.22	0.3																		90	165.204	116.942	108.405	121.903	124.442	136.353	70.3485	75.1021	97.068	48.2232	74.3532	84.3371	236.153	253.961	258.413	56.7123	52.41	56.9673
5.24	-1.13		5.65	-0.51		5.65	-1.07		5.22	-1.03		5.24	0.34																		90.2	159.285	114.288	104.899	118.201	121.266	133.025	66.2838	72.9309	93.8551	46.8378	70.9347	81.7492	229.558	249.724	253.066	55.4984	50.057	56.1206
5.27	-1.13		5.67	-0.57		5.67	-1.15		5.25	-1.07		5.27	0.25																		90.4	155.745	115.278	103.194	117.346	121.034	134.66	66.5176	73.4059	93.6379	46.3546	70.7337	82.3449	230.257	247.421	253.088	56.2688	48.3479	55.038
5.29	-1.09		5.7	-0.6		5.7	-1.17		5.27	-1.12		5.29	0.28																		90.6	155.809	118.043	104.685	120.138	121.183	136.023	68.9795	74.6648	94.0738	47.4157	71.4487	84.2593	233.524	250.235	252.832	57.1463	47.5637	53.5254
5.32	-1.13		5.73	-0.58		5.73	-1.15		5.3	-1.09		5.32	0.29																		90.8	158.092	120.75	105.964	122.477	122.875	134.655	69.9795	76.7393	95.0884	49.1272	71.6353	85.9389	235.233	255.705	252.162	56.6649	46.2767	53.6814
5.35	-1.05		5.76	-0.63		5.76	-1.13		5.32	-1.18		5.35	0.29																		91	158.996	122.683	107.469	123.135	125.573	135.406	70.7331	77.9413	95.9089	50.0974	71.8565	86.7086	237.29	258.499	252.75	56.2391	46.8288	53.3732
5.37	-1.1		5.79	-0.59		5.79	-1.14		5.35	-1.12		5.37	0.36																		91.2	162.556	124.552	110.828	127.461	128.84	137.006	71.7814	77.9698	96.8281	50.1892	73.5904	87.7363	239.967	261.031	253.365	56.5664	48.6578	52.6491
5.4	-1.14		5.81	-0.6		5.81	-1.12		5.38	-1.16		5.4	0.31																		91.4	165.399	126.178	113.738	132.737	130.806	136.826	70.9556	77.5311	98.3128	50.4962	74.6763	88.538	241.075	265.4	254.774	55.0469	49.4915	53.1166
5.42	-1.12		5.84	-0.62		5.84	-1.14		5.4	-1.15		5.42	0.37																		91.6	164.977	128.512	117.459	135.917	132.028	137.11	69.304	77.6491	98.4283	50.5727	74.4338	88.037	241.847	268.154	256.565	52.9504	49.0966	53.2546
5.45	-1.05		5.87	-0.66		5.87	-1.17		5.43	-1.21		5.45	0.36																		91.8	164.039	131.733	122.025	138.767	133.096	139.438	70.3419	77.3787	97.8329	49.3715	75.3708	87.9949	242.083	268.371	258.211	53.7643	48.3679	52.7293
5.48	-1.07		5.9	-0.68		5.9	-1.13		5.45	-1.22		5.48	0.35																		92	166.469	134.666	125.656	142.545	133.146	140.469	72.3104	77.9506	98.7596	48.1091	76.1069	88.4687	241.364	269.315	259.893	55.7859	47.0626	53.0347
5.5	-1.07		5.93	-0.68		5.93	-1.13		5.48	-1.22		5.5	0.43																		92.2	172.327	136.486	129.314	146.504	132.644	140.133	73.3249	78.749	99.5245	49.1245	74.9765	88.2943	242.442	270.688	260.464	56.3683	46.2891	53.3905
5.53	-1.15		5.95	-0.72		5.95	-1.14		5.5	-1.24		5.53	0.66																		92.4	182.059	140.066	133.826	148.991	133.959	140.163	75.5913	79.4326	99.353	49.9417	74.6882	88.6569	245.118	270.216	260.902	58.4394	46.3723	53.5126
5.55	-1.07		5.98	-0.66		5.98	-1.13		5.53	-1.29		5.55	0.62																		92.6	195.13	143.488	136.925	151.079	135.265	139.762	77.7524	79.3182	100.384	49.9444	75.9372	89.9743	249.046	270.092	262.353	61.3689	48.0473	54.4638
5.58	-1.14		6.01	-0.69		6.01	-1.28		5.56	-1.17		5.58	0.62																		92.8	206.428	143.691	138.797	153.773	134.566	138.19	78.486	79.1422	100.894	50.4103	76.01	89.4717	251.829	270.855	262.851	61.1069	50.5444	54.9043
5.6	-1.2		6.04	-0.6		6.04	-1.13		5.58	-1.14		5.61	0.58																		93	212.78	143.43	141.773	155.335	134.698	136.236	78.1267	78.2987	100.604	51.0389	76.6364	89.6185	252.77	270.557	261.841	58.6292	50.8458	54.8119
5.63	-1.27		6.06	-0.62		6.06	-1.13		5.61	-1.12		5.63	0.64																		93.2	210.317	144.006	145.615	155.893	135.5	135.14	79.2405	77.6456	99.9504	50.5191	78.7181	90.9574	253.747	269.457	262.491	57.7501	50.2836	55.6702
5.66	-1.23		6.09	-0.64		6.09	-1.17		5.63	-1.13		5.66	0.65																		93.4	199.86	143.987	147.253	157.511	135.649	135.467	81.183	78.299	99.7022	51.5534	79.3625	90.2175	254.714	269.742	262.965	57.2033	49.5126	56.9172
5.68	-1.25		6.12	-0.6		6.12	-1.16		5.66	-1.25		5.68	0.56																		93.6	186.101	143.301	148.195	159.616	137.468	137.297	83.566	80.2738	100.502	54.4196	80.6118	90.6622	255.482	270.657	262.3	56.0736	48.1124	57.5891
5.71	-1.25		6.15	-0.66		6.15	-1.06		5.69	-1.26		5.71	0.59																		93.8	174.599	144.752	151.494	162.167	139.975	139.453	86.546	81.6159	101.761	58.0698	81.1822	93.8698	259.783	271.811	262.296	56.6086	47.619	58.7035
5.73	-1.27		6.18	-0.63		6.18	-0.95		5.71	-1.3		5.73	0.6																		94	165.49	146.879	152.702	163.936	141.518	141.847	90.8751	82.1845	102.137	61.6472	80.2783	95.1216	267.851	272.326	263.801	59.0088	48.4351	59.685
5.76	-1.22		6.2	-0.59		6.2	-0.99		5.74	-1.35		5.76	0.56																		94.2	159.92	148.24	151.915	164.713	142.393	143.625	94.3478	83.5477	101.741	63.0771	80.1736	96.5996	273.804	271.246	263.727	61.5103	49.7913	59.3309
5.79	-1.29		6.23	-0.54		6.23	-0.91		5.76	-1.16		5.79	0.63																		94.4	161.218	147.038	153.632	162.757	143.152	144.272	96.5687	84.562	100.593	62.7224	80.2346	97.6244	279.8	269.589	263.76	62.816	49.8378	58.402
5.81	-1.25		6.26	-0.53		6.26	-0.97		5.79	-1.19		5.81	0.5																		94.6	162.473	147.059	154.39	161.865	143.15	144.228	98.6973	84.2519	99.1948	62.2873	79.3922	97.6545	285.115	267.592	265.239	64.5154	50.1868	57.9297
5.84	-1.31		6.29	-0.55		6.29	-1.13		5.81	-1.25		5.84	0.54																		94.8	180.859	155.26	168.136	168.977	155.239	155.874	108.538	92.8506	104.486	64.7301	85.4699	101.61	314.024	287.193	289.062	70.3943	51.6242	61.4347
5.86	-1.33		6.32	-0.55		6.32	-1.17		5.84	-1.26		5.86	0.42																		95	86.0894	69.2904	78.4612	74.8793	72.0269	71.8578	50.5199	44.0716	47.0936	28.5534	39.6636	44.865	146.659	131.921	134.323	32.2986	22.2498	27.8024
5.89	-1.29		6.34	-0.59		6.34	-1.15		5.87	-1.31		5.89	0.47
5.92	-1.24		6.37	-0.57		6.37	-1.06		5.89	-1.28		5.92	0.46
5.94	-1.19		6.4	-0.57		6.4	-0.94		5.92	-1.22		5.94	0.45
5.97	-1.09		6.43	-0.6		6.43	-1.01		5.94	-1.32		5.97	0.42
5.99	-1.13		6.46	-0.55		6.46	-1.08		5.97	-1.26		5.99	0.49
6.02	-1.15		6.48	-0.6		6.48	-1.09		6	-1.32		6.02	0.48
6.05	-1.07		6.51	-0.61		6.51	-1.09		6.02	-1.24		6.05	0.55
6.07	-1		6.54	-0.63		6.54	-1.06		6.05	-1.31		6.07	0.46
6.1	-0.95		6.57	-0.63		6.57	-1.08		6.07	-1.3		6.1	0.49
6.12	-0.84		6.6	-0.58		6.6	-1.03		6.1	-1.24		6.12	0.45
6.15	-0.87		6.62	-0.52		6.62	-1.12		6.12	-1.19		6.15	0.48
6.18	-0.86		6.65	-0.5		6.65	-1		6.15	-1.22		6.18	0.53
6.2	-0.9		6.68	-0.53		6.68	-1.03		6.18	-1.11		6.2	0.56
6.23	-0.91		6.71	-0.57		6.71	-1.04		6.2	-1.14		6.23	0.45
6.25	-0.96		6.74	-0.41		6.74	-1		6.23	-1.15		6.25	0.52
6.28	-0.92		6.76	-0.39		6.76	-0.97		6.25	-1.16		6.28	0.46
6.31	-0.91		6.79	-0.32		6.79	-0.91		6.28	-1.21		6.31	0.49
6.33	-0.84		6.82	-0.34		6.82	-0.98		6.31	-1.22		6.33	0.47
6.36	-0.88		6.85	-0.35		6.85	-0.97		6.33	-1.22		6.36	0.44
6.38	-0.88		6.88	-0.35		6.88	-0.94		6.36	-1.31		6.38	0.39
6.41	-0.96		6.9	-0.43		6.9	-1.04		6.38	-1.1		6.41	0.37
6.44	-0.96		6.93	-0.45		6.93	-0.97		6.41	-1.14		6.44	0.3
6.46	-0.98		6.96	-0.51		6.96	-1.06		6.43	-1.16		6.46	0.42
6.49	-1.02		6.99	-0.46		6.99	-0.95		6.46	-1.2		6.49	0.38
6.51	-0.95		7.02	-0.36		7.02	-0.85		6.49	-1.29		6.51	0.34
6.54	-0.97		7.04	-0.35		7.04	-0.94		6.51	-1.31		6.54	0.32
6.57	-0.96		7.07	-0.33		7.07	-0.89		6.54	-1.19		6.57	0.34
6.59	-0.93		7.1	-0.33		7.1	-0.95		6.56	-1.32		6.59	0.32
6.62	-0.97		7.13	-0.27		7.13	-0.95		6.59	-1.16		6.62	0.25
6.64	-1.01		7.15	-0.3		7.15	-0.88		6.62	-1.24		6.64	0.15
6.67	-0.99		7.18	-0.31		7.18	-0.75		6.64	-1.26		6.67	0.16
6.69	-1.01		7.21	-0.28		7.21	-0.78		6.67	-1.23		6.7	0.15
6.72	-0.9		7.24	-0.24		7.24	-0.85		6.69	-1.22		6.72	0.12
6.75	-0.87		7.27	-0.24		7.27	-0.77		6.72	-1.21		6.75	0.24
6.77	-0.86		7.29	-0.22		7.29	-0.83		6.75	-1.13		6.77	0.22
6.8	-0.89		7.32	-0.2		7.32	-0.8		6.77	-1.2		6.8	0.27
6.82	-1.06		7.35	-0.17		7.35	-0.77		6.8	-1.1		6.82	0.26
6.85	-1.09		7.38	-0.14		7.38	-0.63		6.82	-1.1		6.85	0.13
6.88	-1.08		7.41	-0.05		7.41	-0.61		6.85	-1.11		6.88	0.17
6.9	-1.08		7.43	-0.04		7.43	-0.62		6.87	-1.05		6.9	0.05
6.93	-0.93		7.46	-0.05		7.46	-0.62		6.9	-1.05		6.93	0.04
6.95	-0.93		7.49	0		7.49	-0.64		6.93	-1.05		6.95	0.06
6.98	-0.98		7.52	-0.06		7.52	-0.72		6.95	-0.92		6.98	0.05
7.01	-1.03		7.55	-0.06		7.55	-0.7		6.98	-1.03		7.01	0.1
7.03	-1.1		7.57	-0.01		7.57	-0.77		7	-0.79		7.03	0.12
7.06	-1.06		7.6	0.02		7.6	-0.78		7.03	-0.71		7.06	0.03
7.08	-1.1		7.63	0.01		7.63	-0.75		7.06	-0.59		7.08	0.13
7.11	-1.13		7.66	0.01		7.66	-0.86		7.08	-0.4		7.11	0.12
7.14	-1.06		7.69	0.03		7.69	-0.73		7.11	-0.34		7.14	0.14
7.16	-1.04		7.71	-0.01		7.71	-0.82		7.13	-0.2		7.16	0.18
7.19	-1.06		7.74	-0.04		7.74	-0.89		7.16	0.02		7.19	0.18
7.21	-1.07		7.77	-0.06		7.77	-0.91		7.18	0.15		7.21	0.2
7.24	-1.11		7.8	-0.08		7.8	-0.87		7.21	0.44		7.24	0.29
7.27	-1.02		7.83	-0.11		7.83	-0.83		7.24	0.5		7.27	0.25
7.29	-0.93		7.85	-0.09		7.85	-0.87		7.26	0.61		7.29	0.35
7.32	-0.96		7.88	-0.11		7.88	-0.88		7.29	0.72		7.32	0.37
7.34	-0.96		7.91	-0.04		7.91	-0.97		7.31	0.8		7.34	0.41
7.37	-1.01		7.94	-0.06		7.94	-1		7.34	0.94		7.37	0.49
7.4	-0.96		7.97	0.04		7.97	-0.91		7.37	1.23		7.4	0.54
7.42	-1.03		7.99	0.02		7.99	-0.81		7.39	1.19		7.42	0.48
7.45	-1.07		8.02	-0.02		8.02	-0.8		7.42	1.34		7.45	0.51
7.47	-1.08		8.05	0.03		8.05	-0.81		7.44	1.28		7.47	0.48
7.5	-1.12		8.08	-0.04		8.08	-0.99		7.47	1.32		7.5	0.64
7.53	-1.05		8.11	0		8.11	-0.86		7.49	1.33		7.53	0.66
7.55	-1.01		8.13	-0.08		8.13	-0.91		7.52	1.29		7.55	0.62
7.58	-1.08		8.16	-0.1		8.16	-0.88		7.55	1.31		7.58	0.66
7.6	-1.07		8.19	-0.14		8.19	-0.84		7.57	1.32		7.6	0.77
7.63	-1.17		8.22	-0.11		8.22	-0.86		7.6	1.27		7.63	0.81
7.65	-1.25		8.24	-0.09		8.24	-0.8		7.62	1.39		7.66	0.85
7.68	-1.24		8.27	-0.1		8.27	-0.86		7.65	1.39		7.68	0.73
7.71	-1.19		8.3	-0.15		8.3	-0.73		7.68	1.45		7.71	0.9
7.73	-1.1		8.33	-0.2		8.33	-0.71		7.7	1.49		7.73	0.88
7.76	-1.15		8.36	-0.22		8.36	-0.73		7.73	1.51		7.76	0.92
7.78	-1.2		8.38	-0.19		8.38	-0.7		7.75	1.57		7.78	0.96
7.81	-1.19		8.41	-0.15		8.41	-0.71		7.78	1.61		7.81	0.98
7.84	-1.21		8.44	-0.14		8.44	-0.67		7.8	1.51		7.84	0.99
7.86	-1.23		8.47	-0.1		8.47	-0.57		7.83	1.69		7.86	1.04
7.89	-1.16		8.5	-0.13		8.5	-0.51		7.86	1.7		7.89	0.99
7.91	-1.16		8.52	-0.11		8.52	-0.53		7.88	1.76		7.91	1.08
7.94	-1.15		8.55	-0.14		8.55	-0.52		7.91	1.91		7.94	1.08
7.97	-1.16		8.58	-0.05		8.58	-0.36		7.93	1.92		7.97	1.16
7.99	-1.22		8.61	0.05		8.61	-0.16		7.96	1.93		7.99	1.23
8.02	-1.16		8.64	0.04		8.64	-0.02		7.99	2.05		8.02	1.22
8.04	-1.2		8.66	0.07		8.66	0.05		8.01	2.1		8.04	1.25
8.07	-1.24		8.69	0.17		8.69	-0.04		8.04	2.26		8.07	1.28
8.1	-1.27		8.72	0.16		8.72	0.13		8.06	2.25		8.1	1.2
8.12	-1.32		8.75	0.13		8.75	0.11		8.09	2.27		8.12	1.23
8.15	-1.24		8.78	0.16		8.78	0.33		8.11	2.26		8.15	1.15
8.17	-1.28		8.8	0.15		8.8	0.5		8.14	2.37		8.17	1.13
8.2	-1.35		8.83	0.2		8.83	0.62		8.17	2.45		8.2	1.13
8.23	-1.3		8.86	0.22		8.86	0.77		8.19	2.49		8.23	1.06
8.25	-1.35		8.89	0.28		8.89	0.87		8.22	2.44		8.25	1.06
8.28	-1.42		8.92	0.29		8.92	1.1		8.24	2.63		8.28	1.02
8.3	-1.42		8.94	0.35		8.94	1.28		8.27	2.7		8.3	1.02
8.33	-1.39		8.97	0.4		8.97	1.48		8.3	2.79		8.33	0.99
8.36	-1.31		9	0.42		9	1.74		8.32	2.85		8.36	0.91
8.38	-1.27		9.03	0.55		9.03	1.98		8.35	2.93		8.38	0.89
8.41	-1.4		9.06	0.65		9.06	2.22		8.37	3.01		8.41	0.97
8.43	-1.42		9.08	0.73		9.08	2.47		8.4	3.09		8.43	0.95
8.46	-1.48		9.11	0.81		9.11	2.73		8.42	3.03		8.46	0.93
8.49	-1.51		9.14	0.93		9.14	3.03		8.45	3.23		8.49	0.9
8.51	-1.22		9.17	1.08		9.17	3.31		8.48	3.31		8.51	0.81
8.54	-1.14		9.2	1.38		9.2	3.57		8.5	3.41		8.54	0.9
8.56	-1.14		9.22	1.57		9.22	3.89		8.53	3.52		8.56	0.82
8.59	-1.16		9.25	1.77		9.25	4.24		8.55	3.55		8.59	0.85
8.61	-1.24		9.28	1.99		9.28	4.51		8.58	3.74		8.62	0.88
8.64	-1.15		9.31	2.21		9.31	4.68		8.61	3.81		8.64	0.84
8.67	-1.2		9.33	2.37		9.33	5.03		8.63	3.77		8.67	0.8
8.69	-1.22		9.36	2.58		9.36	5.16		8.66	3.99		8.69	0.84
8.72	-1.17		9.39	2.88		9.39	5.42		8.68	4.04		8.72	0.79
8.74	-1.07		9.42	3.22		9.42	5.73		8.71	4.14		8.75	0.8
8.77	-1.02		9.45	3.67		9.45	5.93		8.73	4.15		8.77	0.79
8.8	-0.9		9.47	4.04		9.47	6.11		8.76	4.16		8.8	0.73
8.82	-0.99		9.5	4.48		9.5	6.18		8.79	4.32		8.82	0.77
8.85	-0.81		9.53	4.78		9.53	6.27		8.81	4.42		8.85	0.81
8.87	-0.82		9.56	5.19		9.56	6.48		8.84	4.48		8.87	0.84
8.9	-0.71		9.59	5.52		9.59	6.59		8.86	4.67		8.9	0.9
8.93	-0.6		9.61	5.88		9.61	6.7		8.89	4.78		8.93	0.85
8.95	-0.47		9.64	6.26		9.64	6.7		8.92	4.92		8.95	0.89
8.98	-0.34		9.67	6.57		9.67	6.68		8.94	5.07		8.98	0.9
9	-0.1		9.7	6.93		9.7	6.69		8.97	5.29		9	0.91
9.03	-0.02		9.73	7.23		9.73	6.61		8.99	5.42		9.03	0.92
9.06	0.28		9.75	7.49		9.75	6.59		9.02	5.6		9.06	0.89
9.08	0.46		9.78	7.65		9.78	6.51		9.05	5.7		9.08	0.92
9.11	0.73		9.81	7.94		9.81	6.54		9.07	5.98		9.11	1.03
9.13	1.03		9.84	8.13		9.84	6.5		9.1	6.18		9.13	1.05
9.16	1.4		9.87	8.28		9.87	6.45		9.12	6.4		9.16	1.16
9.19	1.63		9.89	8.34		9.89	6.32		9.15	6.67		9.19	1.18
9.21	2		9.92	8.36		9.92	6.12		9.17	6.85		9.21	1.5
9.24	2.11		9.95	8.2		9.95	6.1		9.2	7.11		9.24	1.57
9.26	2.56		9.98	8.18		9.98	5.88		9.23	7.36		9.26	1.62
9.29	2.81		10.01	8.09		10.01	5.73		9.25	7.53		9.29	1.69
9.32	3.23		10.03	7.95		10.03	5.65		9.28	7.9		9.32	1.77
9.34	3.64		10.06	7.8		10.06	5.58		9.3	8.1		9.34	1.84
9.37	4.01		10.09	7.56		10.09	5.57		9.33	8.29		9.37	1.89
9.39	4.36		10.12	7.31		10.12	5.48		9.36	8.42		9.39	1.99
9.42	4.68		10.15	6.98		10.15	5.38		9.38	8.56		9.42	2.11
9.45	4.98		10.17	6.69		10.17	5.32		9.41	8.73		9.45	2.19
9.47	5.38		10.2	6.41		10.2	5.37		9.43	8.93		9.47	2.32
9.5	5.72		10.23	6.15		10.23	5.47		9.46	9.03		9.5	2.49
9.52	6.05		10.26	5.88		10.26	5.55		9.48	9.21		9.52	2.6
9.55	6.39		10.29	5.63		10.29	5.65		9.51	9.18		9.55	2.71
9.58	6.7		10.31	5.43		10.31	5.87		9.54	9.24		9.58	2.84
9.6	6.97		10.34	5.08		10.34	6		9.56	9.24		9.6	2.93
9.63	7.28		10.37	4.78		10.37	6.5		9.59	9.33		9.63	3.13
9.65	7.45		10.4	4.52		10.4	6.94		9.61	9.34		9.65	3.31
9.68	7.74		10.42	4.45		10.42	7.41		9.64	9.22		9.68	3.47
9.7	7.95		10.45	4.25		10.45	7.96		9.67	9.15		9.71	3.71
9.73	8.31		10.48	4.07		10.48	8.6		9.69	9.08		9.73	3.87
9.76	8.58		10.51	3.98		10.51	9.34		9.72	8.95		9.76	4.01
9.78	8.78		10.54	3.87		10.54	10.11		9.74	8.86		9.78	4.25
9.81	9.03		10.56	3.72		10.56	11.02		9.77	8.77		9.81	4.43
9.83	9.28		10.59	3.74		10.59	11.95		9.79	8.61		9.84	4.64
9.86	9.39		10.62	3.77		10.62	12.96		9.82	8.55		9.86	4.81
9.89	9.65		10.65	3.86		10.65	14.06		9.85	8.34		9.89	5
9.91	9.96		10.68	4.08		10.68	15.17		9.87	8.06		9.91	5.26
9.94	10.36		10.7	4.27		10.7	16.38		9.9	8.06		9.94	5.44
9.96	10.93		10.73	4.5		10.73	17.62		9.92	7.84		9.96	5.58
9.99	11.46		10.76	4.76		10.76	18.73		9.95	7.61		9.99	5.83
10.02	12.02		10.79	5.28		10.79	20.01		9.98	7.35		10.02	6.2
10.04	12.66		10.82	5.75		10.82	21.13		10	7.09		10.04	6.51
10.07	13.3		10.84	6.32		10.84	22.23		10.03	6.96		10.07	6.88
10.09	14.32		10.87	7.05		10.87	23.28		10.05	6.77		10.09	7.24
10.12	15.5		10.9	7.79		10.9	24.19		10.08	6.53		10.12	7.76
10.15	16.86		10.93	8.72		10.93	25.06		10.1	6.48		10.15	8.28
10.17	18.29		10.96	9.71		10.96	25.65		10.13	6.3		10.17	8.92
10.2	19.89		10.98	10.79		10.98	26.33		10.16	6.14		10.2	9.6
10.22	21.61		11.01	12.02		11.01	26.89		10.18	5.99		10.22	10.47
10.25	23.62		11.04	13.42		11.04	27.33		10.21	5.85		10.25	11.46
10.28	25.65		11.07	14.97		11.07	27.55		10.23	5.81		10.28	12.56
10.3	28.02		11.1	16.63		11.1	27.51		10.26	5.71		10.3	13.84
10.33	30.43		11.12	18.34		11.12	27.33		10.29	5.64		10.33	15.41
10.35	33.11		11.15	20.03		11.15	27.07		10.31	5.72		10.35	17.01
10.38	35.77		11.18	21.85		11.18	26.71		10.34	5.72		10.38	18.79
10.41	38.54		11.21	23.8		11.21	26.26		10.36	5.84		10.41	20.81
10.43	41.28		11.24	25.83		11.24	25.61		10.39	5.98		10.43	23.17
10.46	44.09		11.26	27.87		11.26	24.85		10.41	6.17		10.46	25.59
10.48	46.68		11.29	29.99		11.29	23.99		10.44	6.47		10.48	28.24
10.51	49.35		11.32	32.07		11.32	23.13		10.47	6.71		10.51	31.06
10.54	51.92		11.35	34.17		11.35	22.15		10.49	7.02		10.54	34.11
10.56	54.39		11.38	36.14		11.38	21.03		10.52	7.57		10.56	37.24
10.59	56.57		11.4	38.15		11.4	19.99		10.54	8.11		10.59	40.39
10.61	58.69		11.43	40.09		11.43	18.85		10.57	8.73		10.61	43.76
10.64	60.44		11.46	41.9		11.46	17.79		10.6	9.31		10.64	47.08
10.66	62.03		11.49	43.54		11.49	16.68		10.62	10.06		10.67	50.44
10.69	63.17		11.51	45.02		11.51	15.61		10.65	10.87		10.69	53.97
10.72	64.18		11.54	46.33		11.54	14.57		10.67	11.73		10.72	57.36
10.74	65.02		11.57	47.46		11.57	13.49		10.7	12.67		10.74	60.67
10.77	65.56		11.6	48.29		11.6	12.52		10.72	13.93		10.77	63.69
10.79	65.73		11.63	49.06		11.63	11.52		10.75	15.06		10.8	66.63
10.82	65.57		11.65	49.67		11.65	10.63		10.78	16.26		10.82	69.49
10.85	65.15		11.68	49.88		11.68	9.76		10.8	17.43		10.85	71.99
10.87	64.56		11.71	49.9		11.71	8.93		10.83	18.71		10.87	74.21
10.9	63.61		11.74	49.53		11.74	8.14		10.85	20.02		10.9	76.1
10.92	62.69		11.77	49.01		11.77	7.43		10.88	21.29		10.92	77.69
10.95	61.65		11.79	48.22		11.79	6.69		10.91	22.59		10.95	79.01
10.98	60.33		11.82	47.46		11.82	6.18		10.93	24.06		10.98	79.93
11	58.7		11.85	46.43		11.85	5.57		10.96	25.2		11	80.65
11.03	56.96		11.88	45.19		11.88	4.97		10.98	26.39		11.03	80.96
11.05	55.17		11.91	43.88		11.91	4.4		11.01	27.53		11.05	80.94
11.08	53.33		11.93	42.37		11.93	3.93		11.04	28.62		11.08	80.69
11.11	51.26		11.96	40.73		11.96	3.52		11.06	29.68		11.11	80.08
11.13	49.26		11.99	39.01		11.99	3.21		11.09	30.56		11.13	79.18
11.16	47.26		12.02	37.16		12.02	2.97		11.11	31.23		11.16	78.15
11.18	45.3		12.05	35.39		12.05	2.56		11.14	31.92		11.18	76.72
11.21	43.28		12.07	33.53		12.07	2.23		11.16	32.35		11.21	75.13
11.24	41.25		12.1	31.69		12.1	1.95		11.19	32.66		11.24	73.32
11.26	39.35		12.13	29.92		12.13	1.74		11.22	32.91		11.26	71.37
11.29	37.41		12.16	28.06		12.16	1.55		11.24	32.97		11.29	69.43
11.31	35.38		12.19	26.34		12.19	1.31		11.27	32.88		11.31	67.3
11.34	33.6		12.21	24.55		12.21	1.05		11.29	32.76		11.34	65.01
11.37	31.84		12.24	22.98		12.24	0.98		11.32	32.47		11.37	62.8
11.39	30.11		12.27	21.44		12.27	0.92		11.35	32.14		11.39	60.36
11.42	28.47		12.3	19.94		12.3	0.87		11.37	31.7		11.42	58.07
11.44	26.92		12.33	18.5		12.33	0.76		11.4	31.12		11.44	55.61
11.47	25.4		12.35	17.08		12.35	0.61		11.42	30.4		11.47	53.32
11.5	23.93		12.38	15.8		12.38	0.57		11.45	29.6		11.5	51.08
11.52	22.44		12.41	14.58		12.41	0.38		11.47	28.78		11.52	48.84
11.55	21.28		12.44	13.47		12.44	0.33		11.5	27.98		11.55	46.69
11.57	20.21		12.47	12.44		12.47	0.24		11.53	26.99		11.57	44.54
11.6	19		12.49	11.43		12.49	0.17		11.55	26.05		11.6	42.44
11.63	17.94		12.52	10.52		12.52	0.09		11.58	25.11		11.63	40.68
11.65	16.83		12.55	9.7		12.55	0.02		11.6	24.07		11.65	38.87
11.68	15.76		12.58	8.85		12.58	0		11.63	23.01		11.68	37.15
11.7	14.84		12.6	8.19		12.6	-0.07		11.66	21.98		11.7	35.53
11.73	13.98		12.63	7.45		12.63	-0.03		11.68	20.98		11.73	33.95
11.75	13.26		12.66	6.85		12.66	-0.07		11.71	19.97		11.76	32.51
11.78	12.46		12.69	6.35		12.69	-0.19		11.73	18.92		11.78	31.29
11.81	11.65		12.72	5.91		12.72	-0.24		11.76	18		11.81	29.85
11.83	11		12.74	5.42		12.74	-0.34		11.78	17		11.83	28.74
11.86	10.31		12.77	4.92		12.77	-0.33		11.81	15.95		11.86	27.65
11.88	9.72		12.8	4.5		12.8	-0.18		11.84	15.01		11.89	26.63
11.91	9.12		12.83	4.05		12.83	-0.26		11.86	14.14		11.91	25.81
11.94	8.59		12.86	3.75		12.86	-0.28		11.89	13.28		11.94	25
11.96	8.14		12.88	3.54		12.88	-0.32		11.91	12.44		11.96	24.22
11.99	7.7		12.91	3.23		12.91	-0.29		11.94	11.65		11.99	23.54
12.01	7.2		12.94	2.97		12.94	-0.31		11.97	10.91		12.01	22.67
12.04	6.8		12.97	2.69		12.97	-0.32		11.99	10.25		12.04	22.09
12.07	6.38		13	2.41		13	-0.28		12.02	9.57		12.07	21.44
12.09	6.01		13.02	2.12		13.02	-0.39		12.04	8.9		12.09	20.86
12.12	5.61		13.05	1.95		13.05	-0.31		12.07	8.27		12.12	20.29
12.14	5.34		13.08	1.75		13.08	-0.36		12.09	7.62		12.14	19.69
12.17	5.02		13.11	1.54		13.11	-0.36		12.12	7.05		12.17	19.1
12.2	4.86		13.14	1.39		13.14	-0.37		12.15	6.52		12.2	18.6
12.22	4.64		13.16	1.27		13.16	-0.38		12.17	6.13		12.22	17.88
12.25	4.38		13.19	1.12		13.19	-0.38		12.2	5.66		12.25	17.33
12.27	4.14		13.22	1.04		13.22	-0.36		12.22	5.21		12.27	16.72
12.3	3.91		13.25	0.81		13.25	-0.4		12.25	4.78		12.3	16.18
12.33	3.62		13.28	0.77		13.28	-0.38		12.28	4.53		12.33	15.7
12.35	3.5		13.3	0.65		13.3	-0.35		12.3	4.27		12.35	15.1
12.38	3.36		13.33	0.54		13.33	-0.38		12.33	3.93		12.38	14.43
12.4	3.17		13.36	0.44		13.36	-0.42		12.35	3.58		12.4	13.89
12.43	3.02		13.39	0.37		13.39	-0.36		12.38	3.36		12.43	13.2
12.46	2.81		13.42	0.31		13.42	-0.35		12.4	3.05		12.46	12.76
12.48	2.61		13.44	0.23		13.44	-0.4		12.43	2.68		12.48	12.12
12.51	2.52		13.47	0.21		13.47	-0.32		12.46	2.43		12.51	11.5
12.53	2.41		13.5	0.23		13.5	-0.32		12.48	2.2		12.53	10.99
12.56	2.4		13.53	0.28		13.53	-0.31		12.51	2.05		12.56	10.4
12.59	2.26		13.56	0.25		13.56	-0.33		12.53	1.86		12.59	9.84
12.61	2.1		13.58	0.17		13.58	-0.29		12.56	1.7		12.61	9.36
12.64	2		13.61	0.13		13.61	-0.2		12.59	1.6		12.64	8.69
12.66	1.92		13.64	0.09		13.64	-0.28		12.61	1.39		12.66	8.24
12.69	1.83		13.67	-0.02		13.67	-0.39		12.64	1.22		12.69	7.72
12.71	1.78		13.69	0		13.69	-0.47		12.66	1.07		12.72	7.27
12.74	1.65		13.72	0		13.72	-0.48		12.69	0.94		12.74	6.86
12.77	1.7		13.75	0		13.75	-0.5		12.71	0.82		12.77	6.43
12.79	1.63		13.78	-0.01		13.78	-0.46		12.74	0.68		12.79	6.02
12.82	1.6		13.81	-0.01		13.81	-0.45		12.77	0.52		12.82	5.59
12.84	1.54		13.83	-0.01		13.83	-0.51		12.79	0.52		12.85	5.17
12.87	1.5		13.86	-0.04		13.86	-0.64		12.82	0.51		12.87	4.88
12.9	1.43		13.89	0.03		13.89	-0.62		12.84	0.39		12.9	4.71
12.92	1.39		13.92	0.02		13.92	-0.66		12.87	0.27		12.92	4.4
12.95	1.24		13.95	0.01		13.95	-0.63		12.9	0.19		12.95	4.04
12.97	1.31		13.97	-0.01		13.97	-0.66		12.92	0.12		12.97	3.78
13	1.22		14	0.06		14	-0.64		12.95	0.07		13	3.48
13.03	1.17		14.03	0.09		14.03	-0.66		12.97	0.07		13.03	3.22
13.05	1.14		14.06	0.09		14.06	-0.75		13	0.12		13.05	2.76
13.08	1.07		14.09	0.15		14.09	-0.68		13.02	0.04		13.08	2.64
13.1	0.99		14.11	0.27		14.11	-0.66		13.05	-0.12		13.1	2.47
13.13	0.97		14.14	0.23		14.14	-0.68		13.08	-0.14		13.13	2.27
13.16	0.91		14.17	0.29		14.17	-0.71		13.1	-0.17		13.16	2.06
13.18	0.99		14.2	0.27		14.2	-0.71		13.13	-0.19		13.18	1.84
13.21	0.97		14.23	0.28		14.23	-0.65		13.15	-0.18		13.21	1.74
13.23	0.87		14.25	0.23		14.25	-0.66		13.18	-0.22		13.23	1.64
13.26	0.81		14.28	0.25		14.28	-0.75		13.21	-0.23		13.26	1.45
13.29	0.73		14.31	0.41		14.31	-0.81		13.23	-0.28		13.29	1.36
13.31	0.71		14.34	0.46		14.34	-0.92		13.26	-0.35		13.31	1.26
13.34	0.83		14.37	0.53		14.37	-0.86		13.28	-0.34		13.34	1.14
13.36	0.76		14.39	0.51		14.39	-0.79		13.31	-0.35		13.36	1.07
13.39	0.8		14.42	0.51		14.42	-0.76		13.34	-0.35		13.39	0.96
13.42	0.88		14.45	0.55		14.45	-0.78		13.36	-0.39		13.42	0.89
13.44	0.85		14.48	0.49		14.48	-0.95		13.39	-0.36		13.44	0.81
13.47	0.81		14.51	0.58		14.51	-0.91		13.41	-0.36		13.47	0.67
13.49	0.8		14.53	0.58		14.53	-0.93		13.44	-0.4		13.49	0.74
13.52	0.81		14.56	0.6		14.56	-0.91		13.46	-0.41		13.52	0.73
13.55	0.81		14.59	0.57		14.59	-0.94		13.49	-0.39		13.55	0.74
13.57	0.63		14.62	0.6		14.62	-0.89		13.52	-0.26		13.57	0.73
13.6	0.72		14.65	0.6		14.65	-0.95		13.54	-0.25		13.6	0.68
13.62	0.64		14.67	0.62		14.67	-1.09		13.57	-0.31		13.62	0.63
13.65	0.62		14.7	0.59		14.7	-1.01		13.59	-0.27		13.65	0.58
13.67	0.67		14.73	0.61		14.73	-0.93		13.62	-0.18		13.68	0.5
13.7	0.61		14.76	0.61		14.76	-0.91		13.65	-0.27		13.7	0.57
13.73	0.63		14.78	0.58		14.78	-0.9		13.67	-0.33		13.73	0.54
13.75	0.6		14.81	0.59		14.81	-0.92		13.7	-0.4		13.75	0.55
13.78	0.45		14.84	0.56		14.84	-0.97		13.72	-0.42		13.78	0.53
13.8	0.57		14.87	0.47		14.87	-0.94		13.75	-0.38		13.81	0.5
13.83	0.57		14.9	0.39		14.9	-1.05		13.77	-0.31		13.83	0.45
13.86	0.54		14.92	0.39		14.92	-1.03		13.8	-0.29		13.86	0.41
13.88	0.5		14.95	0.27		14.95	-1.05		13.83	-0.28		13.88	0.24
13.91	0.45		14.98	0.2		14.98	-1.03		13.85	-0.4		13.91	0.38
13.93	0.45		15.01	0.29		15.01	-1.03		13.88	-0.37		13.94	0.42
13.96	0.54		15.04	0.24		15.04	-1.03		13.9	-0.39		13.96	0.4
13.99	0.46		15.06	0.24		15.06	-1		13.93	-0.39		13.99	0.38
14.01	0.58		15.09	0.18		15.09	-1.14		13.96	-0.32		14.01	0.4
14.04	0.55		15.12	0.21		15.12	-1.16		13.98	-0.36		14.04	0.39
14.06	0.49		15.15	0.15		15.15	-1.17		14.01	-0.38		14.06	0.39
14.09	0.51		15.18	0.12		15.18	-1.15		14.03	-0.32		14.09	0.35
14.12	0.57		15.2	0.05		15.2	-1.06		14.06	-0.4		14.12	0.47
14.14	0.62		15.23	0.04		15.23	-1.06		14.08	-0.37		14.14	0.49
14.17	0.73		15.26	-0.02		15.26	-1.09		14.11	-0.36		14.17	0.49
14.19	0.56		15.29	-0.08		15.29	-1.16		14.14	-0.27		14.19	0.48
14.22	0.61		15.32	-0.13		15.32	-1.17		14.16	-0.27		14.22	0.47
14.25	0.59		15.34	0.01		15.34	-1.09		14.19	-0.26		14.25	0.46
14.27	0.57		15.37	-0.04		15.37	-1.08		14.21	-0.26		14.27	0.32
14.3	0.64		15.4	-0.05		15.4	-1.04		14.24	-0.29		14.3	0.26
14.32	0.62		15.43	-0.12		15.43	-1.05		14.27	-0.37		14.32	0.32
14.35	0.59		15.46	-0.11		15.46	-1.05		14.29	-0.35		14.35	0.33
14.38	0.62		15.48	-0.18		15.48	-1.06		14.32	-0.35		14.38	0.34
14.4	0.48		15.51	-0.29		15.51	-1.16		14.34	-0.4		14.4	0.33
14.43	0.62		15.54	-0.29		15.54	-1.05		14.37	-0.33		14.43	0.29
14.45	0.54		15.57	-0.32		15.57	-1.08		14.39	-0.33		14.45	0.28
14.48	0.52		15.6	-0.32		15.6	-1.08		14.42	-0.31		14.48	0.17
14.51	0.5		15.62	-0.33		15.62	-1.06		14.45	-0.33		14.51	0.17
14.53	0.51		15.65	-0.4		15.65	-1.1		14.47	-0.38		14.53	0.16
14.56	0.49		15.68	-0.41		15.68	-1.08		14.5	-0.43		14.56	0.15
14.58	0.49		15.71	-0.45		15.71	-1.16		14.52	-0.47		14.58	0.14
14.61	0.33		15.74	-0.51		15.74	-1.09		14.55	-0.49		14.61	0.11
14.64	0.58		15.76	-0.57		15.76	-1.17		14.58	-0.39		14.64	0.09
14.66	0.56		15.79	-0.64		15.79	-1.18		14.6	-0.36		14.66	0.01
14.69	0.46		15.82	-0.64		15.82	-1.14		14.63	-0.36		14.69	-0.04
14.71	0.42		15.85	-0.62		15.85	-0.99		14.65	-0.41		14.71	-0.05
14.74	0.41		15.87	-0.67		15.87	-1.04		14.68	-0.44		14.74	0
14.76	0.47		15.9	-0.6		15.9	-1.1		14.7	-0.45		14.77	-0.07
14.79	0.43		15.93	-0.6		15.93	-1.17		14.73	-0.26		14.79	-0.09
14.82	0.32		15.96	-0.46		15.96	-1.07		14.76	-0.24		14.82	-0.06
14.84	0.34		15.99	-0.55		15.99	-0.98		14.78	-0.21		14.84	-0.04
14.87	0.21		16.01	-0.56		16.01	-0.84		14.81	-0.22		14.87	-0.09
14.89	0.16		16.04	-0.54		16.04	-0.86		14.83	-0.21		14.9	-0.21
14.92	0.21		16.07	-0.57		16.07	-0.91		14.86	-0.17		14.92	-0.21
14.95	0.26		16.1	-0.62		16.1	-0.97		14.89	-0.29		14.95	-0.23
14.97	0.26		16.13	-0.66		16.13	-1.09		14.91	-0.24		14.97	-0.28
15	0.17		16.15	-0.65		16.15	-0.95		14.94	-0.22		15	-0.24
15.02	-0.01		16.18	-0.65		16.18	-0.97		14.96	-0.22		15.03	-0.28
15.05	0.06		16.21	-0.64		16.21	-0.94		14.99	-0.11		15.05	-0.29
15.08	0		16.24	-0.62		16.24	-0.96		15.01	-0.06		15.08	-0.33
15.1	-0.02		16.27	-0.62		16.27	-0.97		15.04	-0.02		15.1	-0.42
15.13	-0.07		16.29	-0.65		16.29	-0.99		15.07	-0.07		15.13	-0.38
15.15	-0.08		16.32	-0.66		16.32	-1.05		15.09	-0.06		15.15	-0.34
15.18	0		16.35	-0.72		16.35	-0.97		15.12	-0.11		15.18	-0.39
15.21	-0.01		16.38	-0.69		16.38	-1		15.14	-0.17		15.21	-0.4
15.23	-0.1		16.41	-0.69		16.41	-0.98		15.17	-0.18		15.23	-0.4
15.26	-0.02		16.43	-0.67		16.43	-0.99		15.2	-0.2		15.26	-0.47
15.28	-0.05		16.46	-0.63		16.46	-0.99		15.22	-0.28		15.28	-0.45
15.31	-0.03		16.49	-0.66		16.49	-0.97		15.25	-0.33		15.31	-0.52
15.34	-0.05		16.52	-0.66		16.52	-0.95		15.27	-0.35		15.34	-0.48
15.36	-0.06		16.55	-0.75		16.55	-1.05		15.3	-0.42		15.36	-0.35
15.39	-0.05		16.57	-0.62		16.57	-0.93		15.32	-0.44		15.39	-0.37
15.41	-0.12		16.6	-0.6		16.6	-0.92		15.35	-0.34		15.41	-0.35
15.44	-0.19		16.63	-0.6		16.63	-0.84		15.38	-0.35		15.44	-0.41
15.47	-0.14		16.66	-0.59		16.66	-0.84		15.4	-0.42		15.47	-0.5
15.49	-0.2		16.69	-0.58		16.69	-0.83		15.43	-0.31		15.49	-0.55
15.52	-0.25		16.71	-0.59		16.71	-0.86		15.45	-0.31		15.52	-0.55
15.54	-0.28		16.74	-0.55		16.74	-0.98		15.48	-0.39		15.54	-0.46
15.57	-0.24		16.77	-0.57		16.77	-0.89		15.51	-0.45		15.57	-0.51
15.6	-0.2		16.8	-0.61		16.8	-0.81		15.53	-0.51		15.6	-0.54
15.62	-0.21		16.83	-0.59		16.83	-0.77		15.56	-0.5		15.62	-0.48
15.65	-0.32		16.85	-0.55		16.85	-0.75		15.58	-0.53		15.65	-0.42
15.67	-0.36		16.88	-0.6		16.88	-0.8		15.61	-0.49		15.67	-0.49
15.7	-0.44		16.91	-0.63		16.91	-0.78		15.64	-0.46		15.7	-0.61
15.72	-0.42		16.94	-0.66		16.94	-0.84		15.66	-0.45		15.73	-0.68
15.75	-0.34		16.96	-0.71		16.96	-0.83		15.69	-0.43		15.75	-0.62
15.78	-0.31		16.99	-0.66		16.99	-0.76		15.71	-0.41		15.78	-0.66
15.8	-0.36		17.02	-0.66		17.02	-0.81		15.74	-0.49		15.8	-0.66
15.83	-0.41		17.05	-0.65		17.05	-0.81		15.76	-0.49		15.83	-0.65
15.85	-0.47		17.08	-0.58		17.08	-0.83		15.79	-0.52		15.86	-0.67
15.88	-0.29		17.1	-0.57		17.1	-0.88		15.82	-0.51		15.88	-0.69
15.91	-0.29		17.13	-0.6		17.13	-0.83		15.84	-0.58		15.91	-0.67
15.93	-0.27		17.16	-0.65		17.16	-0.95		15.87	-0.59		15.93	-0.72
15.96	-0.25		17.19	-0.52		17.19	-0.69		15.89	-0.58		15.96	-0.57
15.98	-0.28		17.22	-0.5		17.22	-0.72		15.92	-0.61		15.99	-0.6
16.01	-0.3		17.24	-0.47		17.24	-0.78		15.95	-0.6		16.01	-0.58
16.04	-0.34		17.27	-0.46		17.27	-0.82		15.97	-0.63		16.04	-0.63
16.06	-0.39		17.3	-0.38		17.3	-0.8		16	-0.65		16.06	-0.64
16.09	-0.41		17.33	-0.49		17.33	-0.81		16.02	-0.61		16.09	-0.66
16.11	-0.42		17.36	-0.53		17.36	-1		16.05	-0.63		16.11	-0.64
16.14	-0.37		17.38	-0.61		17.38	-0.93		16.07	-0.68		16.14	-0.7
16.17	-0.39		17.41	-0.54		17.41	-0.89		16.1	-0.79		16.17	-0.66
16.19	-0.35		17.44	-0.49		17.44	-0.92		16.13	-0.64		16.19	-0.63
16.22	-0.42		17.47	-0.4		17.47	-0.89		16.15	-0.72		16.22	-0.68
16.24	-0.45		17.5	-0.41		17.5	-0.91		16.18	-0.78		16.24	-0.7
16.27	-0.49		17.52	-0.36		17.52	-1.02		16.2	-0.75		16.27	-0.74
16.3	-0.5		17.55	-0.37		17.55	-1.09		16.23	-0.74		16.3	-0.76
16.32	-0.58		17.58	-0.44		17.58	-1.1		16.26	-0.72		16.32	-0.66
16.35	-0.56		17.61	-0.42		17.61	-0.97		16.28	-0.71		16.35	-0.74
16.37	-0.52		17.64	-0.43		17.64	-0.96		16.31	-0.74		16.37	-0.72
16.4	-0.43		17.66	-0.43		17.66	-0.98		16.33	-0.78		16.4	-0.75
16.43	-0.45		17.69	-0.43		17.69	-1.05		16.36	-0.75		16.43	-0.68
16.45	-0.51		17.72	-0.41		17.72	-1.07		16.38	-0.76		16.45	-0.62
16.48	-0.59		17.75	-0.42		17.75	-1.02		16.41	-0.77		16.48	-0.66
16.5	-0.56		17.78	-0.42		17.78	-1.15		16.44	-0.8		16.5	-0.7
16.53	-0.55		17.8	-0.29		17.8	-0.98		16.46	-0.78		16.53	-0.65
16.56	-0.39		17.83	-0.25		17.83	-0.99		16.49	-0.79		16.56	-0.77
16.58	-0.36		17.86	-0.19		17.86	-0.99		16.51	-0.8		16.58	-0.53
16.61	-0.37		17.89	-0.19		17.89	-1.01		16.54	-0.83		16.61	-0.55
16.63	-0.46		17.92	-0.16		17.92	-1		16.57	-0.87		16.63	-0.58
16.66	-0.5		17.94	-0.23		17.94	-0.96		16.59	-0.88		16.66	-0.56
16.69	-0.49		17.97	-0.23		17.97	-1		16.62	-0.71		16.69	-0.59
16.71	-0.47		18	-0.26		18	-1.02		16.64	-0.7		16.71	-0.6
16.74	-0.52		18.03	-0.15		18.03	-1.06		16.67	-0.7		16.74	-0.6
16.76	-0.48		18.05	-0.13		18.05	-1.09		16.69	-0.63		16.76	-0.68
16.79	-0.47		18.08	-0.13		18.08	-1.06		16.72	-0.58		16.79	-0.57
16.81	-0.44		18.11	-0.14		18.11	-1.07		16.75	-0.6		16.82	-0.6
16.84	-0.42		18.14	-0.23		18.14	-1.09		16.77	-0.63		16.84	-0.61
16.87	-0.53		18.17	-0.31		18.17	-1.16		16.8	-0.69		16.87	-0.61
16.89	-0.49		18.19	-0.37		18.19	-1.26		16.82	-0.59		16.89	-0.6
16.92	-0.52		18.22	-0.31		18.22	-1.1		16.85	-0.69		16.92	-0.58
16.94	-0.51		18.25	-0.29		18.25	-1.12		16.88	-0.78		16.95	-0.58
16.97	-0.47		18.28	-0.25		18.28	-1.06		16.9	-0.76		16.97	-0.64
17	-0.43		18.31	-0.22		18.31	-1.09		16.93	-0.77		17	-0.47
17.02	-0.46		18.33	-0.17		18.33	-1.19		16.95	-0.74		17.02	-0.52
17.05	-0.46		18.36	-0.21		18.36	-1.24		16.98	-0.7		17.05	-0.53
17.07	-0.56		18.39	-0.2		18.39	-1.22		17	-0.66		17.08	-0.61
17.1	-0.34		18.42	-0.18		18.42	-0.96		17.03	-0.64		17.1	-0.6
17.13	-0.38		18.45	-0.19		18.45	-0.96		17.06	-0.62		17.13	-0.54
17.15	-0.37		18.47	-0.2		18.47	-1.03		17.08	-0.6		17.15	-0.44
17.18	-0.29		18.5	-0.22		18.5	-1.08		17.11	-0.64		17.18	-0.58
17.2	-0.28		18.53	-0.23		18.53	-1.05		17.13	-0.69		17.2	-0.37
17.23	-0.21		18.56	-0.32		18.56	-1.07		17.16	-0.56		17.23	-0.37
17.26	-0.35		18.59	-0.34		18.59	-1.13		17.19	-0.62		17.26	-0.35
17.28	-0.5		18.61	-0.4		18.61	-1.21		17.21	-0.59		17.28	-0.35
17.31	-0.36		18.64	-0.35		18.64	-1.08		17.24	-0.53		17.31	-0.41
17.33	-0.41		18.67	-0.33		18.67	-1.17		17.26	-0.46		17.33	-0.42
17.36	-0.3		18.7	-0.36		18.7	-1.14		17.29	-0.36		17.36	-0.44
17.39	-0.29		18.73	-0.41		18.73	-1.14		17.31	-0.32		17.39	-0.5
17.41	-0.28		18.75	-0.47		18.75	-1.15		17.34	-0.25		17.41	-0.41
17.44	-0.39		18.78	-0.48		18.78	-1.2		17.37	-0.18		17.44	-0.46
17.46	-0.36		18.81	-0.51		18.81	-1.28		17.39	-0.11		17.46	-0.47
17.49	-0.41		18.84	-0.46		18.84	-1.24		17.42	-0.01		17.49	-0.51
17.52	-0.29		18.87	-0.5		18.87	-1.27		17.44	0.08		17.52	-0.51
17.54	-0.28		18.89	-0.53		18.89	-1.2		17.47	0.13		17.54	-0.48
17.57	-0.23		18.92	-0.53		18.92	-1.14		17.5	0.33		17.57	-0.47
17.59	-0.17		18.95	-0.57		18.95	-1.22		17.52	0.43		17.59	-0.51
17.62	-0.17		18.98	-0.63		18.98	-1.28		17.55	0.54		17.62	-0.47
17.65	-0.13		19.01	-0.57		19.01	-1.31		17.57	0.71		17.65	-0.58
17.67	0		19.03	-0.51		19.03	-1.14		17.6	0.86		17.67	-0.61
17.7	-0.26		19.06	-0.52		19.06	-1.1		17.63	1.05		17.7	-0.58
17.72	-0.2		19.09	-0.5		19.09	-1.13		17.65	1.19		17.72	-0.62
17.75	-0.2		19.12	-0.43		19.12	-1.18		17.68	1.37		17.75	-0.64
17.77	-0.19		19.14	-0.37		19.14	-1.23		17.7	1.53		17.78	-0.64
17.8	-0.14		19.17	-0.48		19.17	-1.28		17.73	1.68		17.8	-0.6
17.83	-0.08		19.2	-0.55		19.2	-1.16		17.75	1.84		17.83	-0.52
17.85	-0.07		19.23	-0.58		19.23	-1.17		17.78	2.04		17.85	-0.61
17.88	0.01		19.26	-0.54		19.26	-1.1		17.81	2.14		17.88	-0.65
17.9	-0.12		19.28	-0.57		19.28	-1.18		17.83	2.4		17.91	-0.62
17.93	-0.03		19.31	-0.58		19.31	-1.18		17.86	2.55		17.93	-0.56
17.96	-0.05		19.34	-0.58		19.34	-1.14		17.88	2.62		17.96	-0.66
17.98	0.07		19.37	-0.65		19.37	-1.16		17.91	2.75		17.98	-0.69
18.01	0.1		19.4	-0.68		19.4	-1.13		17.94	2.84		18.01	-0.77
18.03	0.11		19.42	-0.71		19.42	-1.21		17.96	2.92		18.04	-0.64
18.06	0.07		19.45	-0.7		19.45	-1.13		17.99	3.04		18.06	-0.58
18.09	-0.03		19.48	-0.66		19.48	-1.18		18.01	3.17		18.09	-0.62
18.11	-0.14		19.51	-0.67		19.51	-1.18		18.04	3.27		18.11	-0.68
18.14	-0.03		19.54	-0.65		19.54	-1.11		18.06	3.41		18.14	-0.74
18.16	0.01		19.56	-0.7		19.56	-1.15		18.09	3.51		18.16	-0.8
18.19	-0.03		19.59	-0.73		19.59	-1.14		18.12	3.57		18.19	-0.76
18.22	0.02		19.62	-0.71		19.62	-1.12		18.14	3.51		18.22	-0.85
18.24	-0.05		19.65	-0.68		19.65	-1.02		18.17	3.51		18.24	-0.79
18.27	-0.09		19.68	-0.58		19.68	-0.95		18.19	3.55		18.27	-0.83
18.29	-0.1		19.7	-0.55		19.7	-0.91		18.22	3.53		18.29	-0.87
18.32	-0.19		19.73	-0.59		19.73	-0.86		18.25	3.49		18.32	-0.85
18.35	0.05		19.76	-0.6		19.76	-0.93		18.27	3.42		18.35	-0.85
18.37	-0.03		19.79	-0.72		19.79	-0.96		18.3	3.45		18.37	-0.84
18.4	0.01		19.82	-0.73		19.82	-0.94		18.32	3.42		18.4	-0.86
18.42	0.02		19.84	-0.73		19.84	-0.93		18.35	3.43		18.42	-0.87
18.45	-0.01		19.87	-0.71		19.87	-0.81		18.37	3.41		18.45	-0.82
18.48	-0.09		19.9	-0.64		19.9	-0.83		18.4	3.34		18.48	-0.83
18.5	-0.18		19.93	-0.56		19.93	-0.88		18.43	3.3		18.5	-0.81
18.53	-0.27		19.96	-0.56		19.96	-0.92		18.45	3.26		18.53	-0.82
18.55	-0.17		19.98	-0.59		19.98	-0.92		18.48	3.11		18.55	-0.8
18.58	-0.23		20.01	-0.59		20.01	-0.89		18.5	2.94		18.58	-0.86
18.61	-0.16		20.04	-0.58		20.04	-0.86		18.53	2.98		18.61	-0.84
18.63	-0.18		20.07	-0.58		20.07	-0.76		18.56	2.91		18.63	-0.9
18.66	-0.18		20.1	-0.59		20.1	-0.85		18.58	2.85		18.66	-0.94
18.68	-0.26		20.12	-0.59		20.12	-0.8		18.61	2.76		18.68	-0.96
18.71	-0.29		20.15	-0.58		20.15	-0.77		18.63	2.64		18.71	-1.01
18.73	-0.46		20.18	-0.6		20.18	-0.73		18.66	2.71		18.74	-0.92
18.76	-0.28		20.21	-0.63		20.21	-0.7		18.68	2.64		18.76	-0.92
18.79	-0.34		20.23	-0.55		20.23	-0.72		18.71	2.55		18.79	-0.99
18.81	-0.35		20.26	-0.4		20.26	-0.72		18.74	2.47		18.81	-0.97
18.84	-0.32		20.29	-0.32		20.29	-0.67		18.76	2.36		18.84	-0.94
18.86	-0.34		20.32	-0.35		20.32	-0.65		18.79	2.28		18.87	-0.9
18.89	-0.42		20.35	-0.39		20.35	-0.66		18.81	2.21		18.89	-0.95
18.92	-0.46		20.37	-0.37		20.37	-0.63		18.84	2.08		18.92	-0.9
18.94	-0.48		20.4	-0.43		20.4	-0.6		18.87	2.05		18.94	-0.95
18.97	-0.33		20.43	-0.37		20.43	-0.7		18.89	1.97		18.97	-0.98
18.99	-0.35		20.46	-0.42		20.46	-0.78		18.92	1.81		19	-0.96
19.02	-0.33		20.49	-0.36		20.49	-0.74		18.94	1.72		19.02	-0.97
19.05	-0.41		20.51	-0.34		20.51	-0.74		18.97	1.58		19.05	-0.89
19.07	-0.47		20.54	-0.37		20.54	-0.77		18.99	1.51		19.07	-0.85
19.1	-0.47		20.57	-0.39		20.57	-0.87		19.02	1.39		19.1	-0.92
19.12	-0.48		20.6	-0.44		20.6	-0.85		19.05	1.32		19.13	-0.86
19.15	-0.66		20.63	-0.47		20.63	-0.86		19.07	1.27		19.15	-0.85
19.18	-0.5		20.65	-0.47		20.65	-0.86		19.1	1.18		19.18	-0.89
19.2	-0.53		20.68	-0.52		20.68	-0.86		19.12	1.12		19.2	-0.9
19.23	-0.56		20.71	-0.4		20.71	-0.86		19.15	1.07		19.23	-0.94
19.25	-0.59		20.74	-0.33		20.74	-0.95		19.18	0.91		19.25	-1.01
19.28	-0.59		20.77	-0.29		20.77	-0.97		19.2	0.87		19.28	-0.98
19.31	-0.64		20.79	-0.33		20.79	-1.02		19.23	0.8		19.31	-0.98
19.33	-0.63		20.82	-0.4		20.82	-0.94		19.25	0.69		19.33	-0.92
19.36	-0.71		20.85	-0.35		20.85	-0.91		19.28	0.63		19.36	-0.96
19.38	-0.61		20.88	-0.32		20.88	-0.88		19.3	0.57		19.38	-1
19.41	-0.66		20.91	-0.24		20.91	-0.86		19.33	0.55		19.41	-1
19.44	-0.67		20.93	-0.27		20.93	-0.92		19.36	0.55		19.44	-1.03
19.46	-0.69		20.96	-0.25		20.96	-0.9		19.38	0.53		19.46	-1.08
19.49	-0.65		20.99	-0.28		20.99	-0.9		19.41	0.5		19.49	-1.09
19.51	-0.75		21.02	-0.35		21.02	-0.94		19.43	0.46		19.51	-1.11
19.54	-0.76		21.05	-0.31		21.05	-1.01		19.46	0.46		19.54	-1
19.57	-0.65		21.07	-0.26		21.07	-1.09		19.49	0.52		19.57	-1
19.59	-0.52		21.1	-0.28		21.1	-1.06		19.51	0.43		19.59	-1.04
19.62	-0.51		21.13	-0.24		21.13	-1.05		19.54	0.41		19.62	-1.03
19.64	-0.44		21.16	-0.26		21.16	-1.07		19.56	0.53		19.64	-0.92
19.67	-0.5		21.19	-0.26		21.19	-1.05		19.59	0.6		19.67	-0.84
19.7	-0.59		21.21	-0.23		21.21	-1.14		19.61	0.65		19.7	-0.83
19.72	-0.66		21.24	-0.21		21.24	-1.24		19.64	0.8		19.72	-0.85
19.75	-0.6		21.27	-0.19		21.27	-1.27		19.67	0.87		19.75	-0.86
19.77	-0.55		21.3	-0.22		21.3	-1.32		19.69	1.1		19.77	-0.84
19.8	-0.46		21.32	-0.18		21.32	-1.22		19.72	1.25		19.8	-0.89
19.82	-0.45		21.35	-0.2		21.35	-1.28		19.74	1.36		19.83	-0.86
19.85	-0.47		21.38	-0.23		21.38	-1.33		19.77	1.51		19.85	-0.88
19.88	-0.47		21.41	-0.31		21.41	-1.35		19.8	1.61		19.88	-0.89
19.9	-0.55		21.44	-0.28		21.44	-1.33		19.82	1.86		19.9	-0.87
19.93	-0.54		21.46	-0.19		21.46	-1.22		19.85	2.01		19.93	-0.81
19.95	-0.49		21.49	-0.1		21.49	-1.33		19.87	2.16		19.96	-0.77
19.98	-0.55		21.52	-0.07		21.52	-1.25		19.9	2.39		19.98	-0.77
20.01	-0.43		21.55	-0.01		21.55	-1.35		19.93	2.58		20.01	-0.81
20.03	-0.39		21.58	-0.04		21.58	-1.36		19.95	2.7		20.03	-0.81
20.06	-0.41		21.6	-0.07		21.6	-1.32		19.98	2.92		20.06	-0.84
20.08	-0.39		21.63	-0.17		21.63	-1.27		20	3.08		20.09	-0.79
20.11	-0.39		21.66	-0.19		21.66	-1.31		20.03	3.31		20.11	-0.81
20.14	-0.36		21.69	-0.23		21.69	-1.35		20.05	3.45		20.14	-0.8
20.16	-0.36		21.72	-0.29		21.72	-1.43		20.08	3.58		20.16	-0.75
20.19	-0.32		21.74	-0.26		21.74	-1.4		20.11	3.81		20.19	-0.72
20.21	-0.21		21.77	-0.27		21.77	-1.36		20.13	3.9		20.22	-0.74
20.24	-0.19		21.8	-0.37		21.8	-1.34		20.16	4.02		20.24	-0.78
20.27	-0.2		21.83	-0.39		21.83	-1.33		20.18	4.18		20.27	-0.74
20.29	-0.23		21.86	-0.41		21.86	-1.43		20.21	4.24		20.29	-0.69
20.32	-0.34		21.88	-0.4		21.88	-1.38		20.24	4.32		20.32	-0.61
20.34	-0.31		21.91	-0.45		21.91	-1.53		20.26	4.48		20.34	-0.54
20.37	-0.33		21.94	-0.46		21.94	-1.43		20.29	4.45		20.37	-0.48
20.4	-0.27		21.97	-0.5		21.97	-1.44		20.31	4.49		20.4	-0.49
20.42	-0.2		22	-0.49		22	-1.36		20.34	4.46		20.42	-0.55
20.45	-0.19		22.02	-0.5		22.02	-1.42		20.36	4.51		20.45	-0.43
20.47	-0.26		22.05	-0.49		22.05	-1.45		20.39	4.45		20.47	-0.49
20.5	-0.3		22.08	-0.51		22.08	-1.45		20.42	4.4		20.5	-0.43
20.53	-0.3		22.11	-0.47		22.11	-1.35		20.44	4.35		20.53	-0.43
20.55	-0.3		22.14	-0.45		22.14	-1.27		20.47	4.29		20.55	-0.45
20.58	-0.2		22.16	-0.48		22.16	-1.33		20.49	4.23		20.58	-0.44
20.6	-0.25		22.19	-0.5		22.19	-1.4		20.52	4.22		20.6	-0.5
20.63	-0.2		22.22	-0.57		22.22	-1.35		20.55	4.07		20.63	-0.54
20.66	-0.28		22.25	-0.6		22.25	-1.33		20.57	3.92		20.66	-0.48
20.68	-0.2		22.28	-0.62		22.28	-1.34		20.6	3.87		20.68	-0.55
20.71	-0.26		22.3	-0.64		22.3	-1.35		20.62	3.71		20.71	-0.54
20.73	-0.3		22.33	-0.59		22.33	-1.49		20.65	3.55		20.73	-0.52
20.76	-0.34		22.36	-0.51		22.36	-1.44		20.67	3.41		20.76	-0.49
20.78	-0.21		22.39	-0.53		22.39	-1.42		20.7	3.4		20.79	-0.47
20.81	-0.1		22.41	-0.6		22.41	-1.36		20.73	3.39		20.81	-0.51
20.84	-0.11		22.44	-0.57		22.44	-1.3		20.75	3.28		20.84	-0.55
20.86	-0.16		22.47	-0.64		22.47	-1.33		20.78	3.19		20.86	-0.57
20.89	-0.12		22.5	-0.65		22.5	-1.38		20.8	3.05		20.89	-0.58
20.91	-0.2		22.53	-0.71		22.53	-1.49		20.83	2.93		20.92	-0.49
20.94	-0.27		22.55	-0.67		22.55	-1.38		20.86	2.77		20.94	-0.51
20.97	-0.27		22.58	-0.69		22.58	-1.38		20.88	2.63		20.97	-0.55
20.99	-0.3		22.61	-0.72		22.61	-1.37		20.91	2.43		20.99	-0.51
21.02	-0.27		22.64	-0.74		22.64	-1.34		20.93	2.39		21.02	-0.61
21.04	-0.27		22.67	-0.75		22.67	-1.36		20.96	2.21		21.05	-0.67
21.07	-0.27		22.69	-0.68		22.69	-1.32		20.98	2.12		21.07	-0.74
21.1	-0.24		22.72	-0.61		22.72	-1.35		21.01	2.06		21.1	-0.86
21.12	-0.38		22.75	-0.61		22.75	-1.29		21.04	1.92		21.12	-0.74
21.15	-0.5		22.78	-0.65		22.78	-1.25		21.06	1.78		21.15	-0.74
21.17	-0.52		22.81	-0.66		22.81	-1.23		21.09	1.63		21.18	-0.8
21.2	-0.44		22.83	-0.63		22.83	-1.24		21.11	1.5		21.2	-0.89
21.23	-0.37		22.86	-0.67		22.86	-1.3		21.14	1.39		21.23	-0.9
21.25	-0.37		22.89	-0.73		22.89	-1.29		21.17	1.28		21.25	-0.83
21.28	-0.44		22.92	-0.73		22.92	-1.27		21.19	1.17		21.28	-0.82
21.3	-0.46		22.95	-0.78		22.95	-1.33		21.22	1.08		21.3	-0.92
21.33	-0.44		22.97	-0.73		22.97	-1.29		21.24	0.91		21.33	-0.87
21.36	-0.44		23	-0.8		23	-1.26		21.27	0.83		21.36	-0.91
21.38	-0.38		23.03	-0.84		23.03	-1.22		21.29	0.75		21.38	-0.89
21.41	-0.3		23.06	-0.83		23.06	-1.17		21.32	0.67		21.41	-0.94
21.43	-0.24		23.09	-0.8		23.09	-1.2		21.35	0.6		21.43	-0.97
21.46	-0.32		23.11	-0.73		23.11	-1.25		21.37	0.47		21.46	-0.99
21.49	-0.34		23.14	-0.73		23.14	-1.36		21.4	0.39		21.49	-0.87
21.51	-0.35		23.17	-0.77		23.17	-1.27		21.42	0.28		21.51	-0.91
21.54	-0.38		23.2	-0.8		23.2	-1.27		21.45	0.17		21.54	-0.83
21.56	-0.42		23.23	-0.77		23.23	-1.16		21.48	0.11		21.56	-0.87
21.59	-0.34		23.25	-0.78		23.25	-1.14		21.5	0.02		21.59	-0.85
21.62	-0.44		23.28	-0.78		23.28	-1.18		21.53	-0.07		21.62	-0.88
21.64	-0.32		23.31	-0.81		23.31	-1.23		21.55	-0.1		21.64	-0.99
21.67	-0.38		23.34	-0.73		23.34	-1.12		21.58	-0.19		21.67	-0.99
21.69	-0.39		23.37	-0.75		23.37	-1.06		21.6	-0.34		21.69	-0.98
21.72	-0.42		23.39	-0.73		23.39	-1.03		21.63	-0.29		21.72	-1.07
21.75	-0.44		23.42	-0.77		23.42	-1.05		21.66	-0.37		21.75	-0.94
21.77	-0.51		23.45	-0.72		23.45	-1		21.68	-0.44		21.77	-1
21.8	-0.48		23.48	-0.73		23.48	-1.07		21.71	-0.51		21.8	-1.03
21.82	-0.54		23.5	-0.75		23.5	-1.1		21.73	-0.5		21.82	-1.04
21.85	-0.54		23.53	-0.72		23.53	-1.04		21.76	-0.49		21.85	-1.06
21.87	-0.54		23.56	-0.78		23.56	-1.1		21.79	-0.56		21.88	-1.18
21.9	-0.57		23.59	-0.72		23.59	-0.99		21.81	-0.55		21.9	-1.22
21.93	-0.61		23.62	-0.71		23.62	-0.96		21.84	-0.57		21.93	-1.23
21.95	-0.7		23.64	-0.72		23.64	-1		21.86	-0.56		21.95	-1.14
21.98	-0.79		23.67	-0.72		23.67	-1.04		21.89	-0.59		21.98	-1.14
22	-0.65		23.7	-0.72		23.7	-1.06		21.91	-0.66		22.01	-1.18
22.03	-0.57		23.73	-0.71		23.73	-1.04		21.94	-0.8		22.03	-1.2
22.06	-0.51		23.76	-0.72		23.76	-1.05		21.97	-0.78		22.06	-1.11
22.08	-0.65		23.78	-0.77		23.78	-1.03		21.99	-0.79		22.08	-1.12
22.11	-0.73		23.81	-0.8		23.81	-1.07		22.02	-0.78		22.11	-1.09
22.13	-0.72		23.84	-0.78		23.84	-1.07		22.04	-0.78		22.14	-1.19
22.16	-0.71		23.87	-0.79		23.87	-0.94		22.07	-0.76		22.16	-1.06
22.19	-0.73		23.9	-0.76		23.9	-0.98		22.1	-0.76		22.19	-1.12
22.21	-0.69		23.92	-0.62		23.92	-1.06		22.12	-0.79		22.21	-1.11
22.24	-0.82		23.95	-0.44		23.95	-1.05		22.15	-0.88		22.24	-1.09
22.26	-0.74		23.98	-0.51		23.98	-1.16		22.17	-0.88		22.27	-1.17
22.29	-0.74		24.01	-0.46		24.01	-1.03		22.2	-0.92		22.29	-1.2
22.32	-0.79		24.04	-0.51		24.04	-0.97		22.23	-0.92		22.32	-1.15
22.34	-0.82		24.06	-0.45		24.06	-0.94		22.25	-0.95		22.34	-1.25
22.37	-0.86		24.09	-0.55		24.09	-1.06		22.28	-1.03		22.37	-1.09
22.39	-0.9		24.12	-0.53		24.12	-1.12		22.3	-1.02		22.39	-1.11
22.42	-0.82		24.15	-0.52		24.15	-1.14		22.33	-0.97		22.42	-1.12
22.45	-0.96		24.18	-0.56		24.18	-1.24		22.35	-0.95		22.45	-1.15
22.47	-0.88		24.2	-0.51		24.2	-1.12		22.38	-0.98		22.47	-1.22
22.5	-0.93		24.23	-0.52		24.23	-1.17		22.41	-1.03		22.5	-1.17
22.52	-0.93		24.26	-0.52		24.26	-1.2		22.43	-1.03		22.52	-1.17
22.55	-0.9		24.29	-0.53		24.29	-1.25		22.46	-1.05		22.55	-1.27
22.58	-0.94		24.32	-0.52		24.32	-1.28		22.48	-1.05		22.58	-1.16
22.6	-0.92		24.34	-0.55		24.34	-1.29		22.51	-1.06		22.6	-1.19
22.63	-0.92		24.37	-0.57		24.37	-1.32		22.54	-1.09		22.63	-1.15
22.65	-0.94		24.4	-0.61		24.4	-1.29		22.56	-1.04		22.65	-1.2
22.68	-0.86		24.43	-0.55		24.43	-1.34		22.59	-1.02		22.68	-1.26
22.71	-0.89		24.46	-0.48		24.46	-1.34		22.61	-1.06		22.71	-1.28
22.73	-0.96		24.48	-0.48		24.48	-1.36		22.64	-1.02		22.73	-1.09
22.76	-0.98		24.51	-0.5		24.51	-1.36		22.66	-1.02		22.76	-1.06
22.78	-1.03		24.54	-0.47		24.54	-1.37		22.69	-1.08		22.78	-1.01
22.81	-0.94		24.57	-0.47		24.57	-1.24		22.72	-1.06		22.81	-1.02
22.83	-0.92		24.59	-0.53		24.59	-1.31		22.74	-1.08		22.84	-1.01
22.86	-1.03		24.62	-0.45		24.62	-1.23		22.77	-0.96		22.86	-0.97
22.89	-0.98		24.65	-0.48		24.65	-1.19		22.79	-0.95		22.89	-1.08
22.91	-1.1		24.68	-0.43		24.68	-1.17		22.82	-0.99		22.91	-1.12
22.94	-1.08		24.71	-0.41		24.71	-1.25		22.85	-1		22.94	-1.1
22.96	-1.03		24.73	-0.35		24.73	-1.37		22.87	-1.04		22.97	-1.11
22.99	-0.98		24.76	-0.28		24.76	-1.38		22.9	-1.01		22.99	-1.01
23.02	-1.01		24.79	-0.33		24.79	-1.42		22.92	-0.96		23.02	-1.05
23.04	-1.03		24.82	-0.29		24.82	-1.32		22.95	-0.99		23.04	-1.07
23.07	-1.15		24.85	-0.3		24.85	-1.28		22.97	-1.09		23.07	-1.12
23.09	-1.08		24.87	-0.27		24.87	-1.29		23	-1.05		23.1	-1.21
23.12	-1.14		24.9	-0.26		24.9	-1.4		23.03	-1.13		23.12	-1.2
23.15	-1.13		24.93	-0.29		24.93	-1.48		23.05	-1.17		23.15	-1.12
23.17	-1.05		24.96	-0.33		24.96	-1.49		23.08	-1.18		23.17	-1.16
23.2	-1.08		24.99	-0.28		24.99	-1.47		23.1	-1.18		23.2	-1.09
23.22	-1.07		25.01	-0.33		25.01	-1.52		23.13	-1.23		23.23	-1.1
23.25	-0.91		25.04	-0.26		25.04	-1.44		23.16	-1.25		23.25	-1.1
23.28	-1.01		25.07	-0.29		25.07	-1.48		23.18	-1.21		23.28	-1.12
23.3	-0.96		25.1	-0.32		25.1	-1.49		23.21	-1.23		23.3	-1.11
23.33	-0.93		25.13	-0.31		25.13	-1.5		23.23	-1.25		23.33	-1.07
23.35	-0.95		25.15	-0.3		25.15	-1.48		23.26	-1.22		23.35	-1.04
23.38	-0.98		25.18	-0.24		25.18	-1.43		23.28	-1.27		23.38	-1.01
23.41	-1.01		25.21	-0.26		25.21	-1.5		23.31	-1.37		23.41	-0.95
23.43	-1.02		25.24	-0.23		25.24	-1.4		23.34	-1.37		23.43	-0.97
23.46	-1.07		25.27	-0.23		25.27	-1.44		23.36	-1.32		23.46	-1
23.48	-1.16		25.29	-0.26		25.29	-1.47		23.39	-1.34		23.48	-1.11
23.51	-0.99		25.32	-0.35		25.32	-1.47		23.41	-1.37		23.51	-1.12
23.54	-1.04		25.35	-0.41		25.35	-1.47		23.44	-1.36		23.54	-1.06
23.56	-1.1		25.38	-0.43		25.38	-1.54		23.47	-1.35		23.56	-1.01
23.59	-1.13		25.41	-0.44		25.41	-1.6		23.49	-1.39		23.59	-1.02
23.61	-1.06		25.43	-0.45		25.43	-1.5		23.52	-1.37		23.61	-1.03
23.64	-1.06		25.46	-0.46		25.46	-1.41		23.54	-1.48		23.64	-0.99
23.67	-1.04		25.49	-0.53		25.49	-1.4		23.57	-1.5		23.67	-0.91
23.69	-1.25		25.52	-0.55		25.52	-1.49		23.59	-1.44		23.69	-0.95
23.72	-1.17		25.55	-0.51		25.55	-1.56		23.62	-1.47		23.72	-0.99
23.74	-1.16		25.57	-0.49		25.57	-1.61		23.65	-1.46		23.74	-0.97
23.77	-1.11		25.6	-0.54		25.6	-1.58		23.67	-1.45		23.77	-0.95
23.79	-1.07		25.63	-0.63		25.63	-1.54		23.7	-1.33		23.8	-0.97
23.82	-1.07		25.66	-0.59		25.66	-1.42		23.72	-1.39		23.82	-0.89
23.85	-1.1		25.68	-0.59		25.68	-1.41		23.75	-1.42		23.85	-0.92
23.87	-1.04		25.71	-0.62		25.71	-1.53		23.78	-1.41		23.87	-0.9
23.9	-1.13		25.74	-0.62		25.74	-1.54		23.8	-1.4		23.9	-0.93
23.92	-1.04		25.77	-0.63		25.77	-1.56		23.83	-1.43		23.93	-0.92
23.95	-0.99		25.8	-0.63		25.8	-1.35		23.85	-1.39		23.95	-0.71
23.98	-1		25.82	-0.63		25.82	-1.4		23.88	-1.37		23.98	-0.68
24	-1.05		25.85	-0.58		25.85	-1.32		23.9	-1.36		24	-0.63
24.03	-1.07		25.88	-0.59		25.88	-1.35		23.93	-1.33		24.03	-0.63
24.05	-1.09		25.91	-0.59		25.91	-1.34		23.96	-1.31		24.06	-0.64
24.08	-1.07		25.94	-0.63		25.94	-1.39		23.98	-1.35		24.08	-0.62
24.11	-1.12		25.96	-0.71		25.96	-1.39		24.01	-1.4		24.11	-0.71
24.13	-1.05		25.99	-0.7		25.99	-1.42
24.16	-1.07		26.02	-0.7		26.02	-1.38
24.18	-1.03		26.05	-0.69		26.05	-1.39
24.21	-1.03		26.08	-0.67		26.08	-1.36
24.24	-1.04
24.26	-1
24.29	-0.97
S7C
RFU
Temp (oC)	Ab 12 IgG HC Fus			Ab 12 IgG LC fus			Ab 12/Ab 2-7 tandem			Ab 2-7/Ab 12 tandem			Ab 12 IgG			Ab 12 scFv-Fc			Ab 2-7 scFv-Fc			Atez
55	2947.37	2904.09	2855.27	3166.36	3184.8	3253.26	3278.42	3301.47	3601.92	3517.59	4095.44	4363.06	2409.04	2426.02	2414.7	2475.78	2437.99	2481.64	2417.04	2402	2425.25	3122.31	3247.9	3236.05
55.2	3004.29	2956.19	2905.48	3228.42	3251.68	3326.03	3346.52	3373.16	3695.73	3577.1	4186.33	4468.57	2410.67	2428.36	2415.98	2489.83	2451.61	2496.48	2434.16	2418.61	2445.03	3186.39	3323.5	3308.29
55.4	3066.23	3011.85	2959.38	3296.28	3324.39	3405.26	3420.37	3450.72	3796.78	3638.24	4279.86	4577.47	2412.77	2430.81	2417.49	2505.46	2467.06	2512.91	2453.3	2437.12	2467.63	3255.32	3404.72	3385.75
55.6	3133.06	3071.65	3016.32	3369.19	3402.62	3490.77	3500.07	3533.98	3905.5	3700.38	4375.06	4688.49	2414.92	2433.47	2419.87	2522.77	2483.9	2531.07	2474.74	2458.06	2492.82	3328.7	3491.76	3468.65
55.8	3204.64	3135.46	3076.5	3447.55	3486.5	3582.71	3585.52	3623.26	4022	3763.44	4472.15	4801.09	2417.52	2436.33	2422.83	2542.18	2502.66	2550.71	2498.65	2481.39	2520.66	3406.96	3585.18	3556.79
56	3281.14	3203.69	3140.11	3530.71	3576.16	3680.8	3676.67	3718.78	4146.53	3827.11	4570.41	4914.46	2420.65	2439.36	2426.11	2563.6	2523.2	2572.74	2525.43	2507.15	2551.06	3490.24	3685.09	3650.39
56.2	3362.39	3275.92	3206.78	3618.84	3671.78	3785.28	3773.96	3820.8	4279.4	3890.99	4668.51	5028.09	2423.85	2442.11	2429.65	2587.22	2545.61	2597.09	2554.73	2535.44	2584.29	3578.55	3792.07	3750.02
56.4	3447.19	3351.41	3275.93	3711.36	3772.11	3895.21	3877.53	3929.16	4420.53	3954.19	4765.75	5140.55	2427.29	2445.21	2433.56	2613.11	2569.76	2623.57	2586.98	2566.68	2620.15	3671.45	3906.26	3855.63
56.6	3535.09	3429.4	3347.37	3807.75	3877.17	4010.45	3987.11	4043.6	4569.55	4016.35	4861.75	5251.33	2431.13	2448.74	2437.34	2641.38	2596.33	2652.48	2621.87	2600.57	2659.13	3769.41	4028.04	3967.54
56.8	3625.09	3509.09	3420.07	3906.93	3985.96	4130.01	4102.39	4163.99	4726.14	4076.96	4954.95	5359.43	2435.33	2452.94	2441.47	2671.97	2625.11	2684.32	2659.84	2637.38	2701.74	3872.39	4157.6	4086.47
57	3715.95	3588.55	3492.5	4008.12	4097.3	4252.96	4223.09	4289.81	4889.3	4135.19	5044.73	5463.98	2439.69	2457.25	2446.04	2705.3	2656.15	2718.73	2700.43	2676.82	2747.66	3980.57	4295.15	4212.56
57.2	3806.14	3666.84	3563.03	4110.01	4209.47	4377.26	4347.98	4419.85	5057.8	4190.9	5130.55	5563.48	2444.42	2462.53	2451.21	2741.18	2689.71	2755.86	2743.89	2719.3	2797.1	4093.93	4439.98	4346
57.4	3894.05	3742.62	3630.55	4211.07	4321.16	4501.9	4476.26	4552.97	5230.86	4243.87	5212.14	5657.78	2449.58	2468.16	2456.78	2780.03	2725.94	2796.28	2790.42	2764.2	2850.01	4212.9	4592.58	4486.84
57.6	3977.97	3813.93	3693.97	4310.31	4430.18	4625.08	4606.88	4689.01	5407.07	4293.77	5288.45	5746.22	2455.14	2474.6	2463.2	2821.98	2764.56	2839.69	2840.32	2811.81	2906.33	4337.76	4753.28	4635.6
57.8	4056.07	3879.37	3751.8	4405.64	4534.9	4744.8	4738.76	4826.04	5584.67	4340.32	5359.4	5827.88	2461.2	2481.66	2470.41	2866.89	2805.92	2885.89	2893.31	2861.91	2965.83	4468	4921.19	4791.9
58	4126.69	3938.27	3803.05	4495.4	4633.47	4859.54	4870.76	4963.09	5762.58	4383.78	5424.57	5902.86	2468.16	2489.83	2478.24	2915.01	2850.08	2935.31	2950.17	2915.08	3029.41	4603.86	5096.7	4956.16
58.2	4188.73	3988.89	3847.13	4578.04	4724.46	4967.66	5002.48	5099.93	5939.44	4424.01	5484.43	5971.99	2476.12	2498.71	2487.06	2966.87	2897.46	2987.85	3011.24	2971.25	3097.04	4745.84	5281.2	5129.06
58.4	4241.3	4030.42	3883.06	4652.26	4806.33	5066.98	5132.08	5235.48	6113.68	4461.36	5538.86	6035.25	2485.09	2509.12	2497.02	3022.29	2948.54	3043.59	3075.95	3031.1	3168.96	4894.01	5473.68	5310.57
58.6	4283.46	4062.64	3910.01	4716.89	4878.23	5155.97	5258.89	5367.63	6283.78	4496.19	5589.05	6093.14	2495.55	2520.59	2508.21	3081.39	3003.27	3103.08	3144.34	3094.41	3245.1	5047.74	5673.03	5500.06
58.8	4314.79	4085.46	3928.44	4771.76	4939.23	5233.52	5381.6	5495.66	6447.6	4528.84	5635.19	6146.78	2507.32	2533.18	2520.64	3144.84	3061.66	3166.65	3216	3160.46	3324.94	5206.88	5879.01	5696.85
59	4335.35	4098.56	3938.74	4816.35	4989.15	5298.33	5498.93	5617.84	6603.14	4559.68	5678.13	6196.71	2520.55	2547.32	2534.65	3212.25	3123.88	3234.07	3289.5	3228.42	3406.7	5370.1	6089.13	5899.02
59.2	4345.52	4103.14	3941.63	4851.25	5028.31	5350.28	5608.48	5731.93	6748.29	4588.94	5718.28	6242.85	2535.31	2563.18	2550.13	3283.03	3189.4	3305.47	3363.75	3297	3489.31	5534.96	6299.91	6102.69
59.4	4346.23	4100.38	3938.56	4877.11	5057.76	5389.78	5709.38	5836.18	6880.7	4616.27	5755.81	6285.27	2551.96	2580.48	2567.19	3356.76	3257.16	3380.22	3437.47	3364.29	3570.97	5698.16	6507.86	6304.5
59.6	4339.24	4091.68	3931.61	4895.12	5078.78	5418.09	5800.35	5930.37	6999.45	4642.08	5790.38	6324.7	2569.8	2599.58	2585.64	3433.04	3327.25	3457.55	3509.03	3428.89	3650	5857.66	6710.22	6501.64
59.8	4326.75	4078.6	3921.48	4906.87	5093.19	5436.67	5880.67	6013.77	7104.55	4666.37	5822.76	6361.49	2589.1	2620.64	2605.87	3510.54	3398.91	3536.24	3576.71	3489.77	3724.68	6010.72	6903.23	6690.25
60	4310.85	4063.43	3909.91	4914.71	5102.73	5447.41	5950.57	6086.63	7196.09	4689.24	5853.41	6395.76	2609.76	2643.22	2628.04	3589.02	3471.55	3615.82	3640.03	3545.68	3794.39	6155.13	7085.32	6868.04
60.2	4293.42	4047.18	3898.31	4919.9	5109.15	5452.46	6010.94	6149.45	7274.43	4710.91	5882.03	6427.86	2631.81	2667.58	2651.8	3667.75	3544.09	3695.39	3697.28	3595.78	3857.48	6289.27	7254.61	7033.06
60.4	4276.34	4031.03	3887.52	4924.01	5113.87	5454.08	6063.33	6204.12	7341.44	4732.15	5909.45	6459.1	2655.36	2694.03	2677.95	3746.88	3617.25	3774.73	3748.39	3640.46	3913.57	6413.91	7411.81	7185.84
60.6	4260.47	4016.09	3877.45	4928.27	5118.3	5453.78	6108.73	6251.23	7398.49	4752.98	5936.36	6489.27	2681.6	2723.2	2706.91	3825.91	3690.54	3853.82	3793.01	3679.16	3962.42	6527.1	7556.06	7324.33
60.8	4246.58	4003.1	3869.65	4933.75	5123.33	5453.18	6148.94	6292.15	7447.44	4773.63	5962.75	6518.53	2710.92	2755.66	2739.05	3905.52	3763.96	3933.38	3831.65	3712.2	4004.15	6629.38	7688.19	7449.39
61	4234.64	3992.09	3863.76	4940.23	5129.57	5453.59	6184.48	6327.98	7489.48	4794.05	5988.41	6547.19	2743.66	2792.03	2774.53	3985.11	3837.58	4012.78	3863.66	3739.59	4038.22	6720.2	7807.26	7560.5
61.2	4225.07	3983.48	3859.9	4948.1	5137.14	5455.3	6216.37	6359.9	7526.38	4814.4	6013.65	6575.72	2780.18	2832.48	2814	4064.48	3911.46	4091.98	3889.51	3762.16	4065.49	6799.27	7913.1	7658.4
61.4	4217.46	3977.55	3858.27	4957.82	5146.69	5458.73	6244.88	6388.32	7559.12	4834.27	6038.28	6603.61	2820.74	2877.35	2857.32	4142.97	3984.47	4170.79	3909.62	3779.43	4086.68	6865.72	8005.27	7741.53
61.6	4212.17	3974.06	3859.24	4968.96	5157.43	5463.81	6270.37	6413.65	7587.7	4853.77	6062.12	6630.86	2864.65	2926.18	2904.3	4219.47	4055.56	4247.62	3924.17	3792.25	4101.77	6920.69	8083.11	7810.92
61.8	4209.06	3973.02	3862.1	4981.17	5169.4	5470.42	6293	6436.48	7612.44	4872.8	6085.27	6657.59	2912.22	2978.85	2954.83	4293.09	4124.43	4321.55	3933.78	3801.38	4112.08	6963.86	8147.16	7866.83
62	4208.62	3974.41	3867.38	4994.89	5182.57	5478.08	6313.01	6456.89	7633.19	4891.11	6107.39	6683.24	2963.71	3035.93	3009.37	4363.33	4190.05	4392.52	3939.68	3808.03	4119	6996.28	8198	7909.78
62.2	4210.4	3978.48	3874.89	5010.22	5197.33	5487.42	6331.41	6475.51	7651.12	4908.86	6129.07	6708.02	3019.85	3097.93	3068.8	4430.57	4252.79	4459.86	3943.79	3812.59	4123.45	7020.13	8237.42	7941.27
62.4	4215.05	3985.01	3884.66	5026.72	5212.45	5497.79	6348.15	6492.33	7666.74	4926.48	6150.45	6731.99	3080.57	3165.17	3133.24	4494.09	4312.35	4523.02	3946.46	3816.33	4126.39	7036.03	8265.67	7962.96
62.6	4222.55	3994.08	3896.52	5044.78	5229.07	5509.56	6363.84	6507.88	7681.05	4943.43	6171.36	6755.47	3147.09	3238.72	3204.19	4554.91	4369.51	4583.4	3948.99	3820.3	4129.36	7045.72	8285.65	7976.75
62.8	4232.66	4005.24	3910.4	5064.09	5247.04	5522.88	6378.3	6522.31	7693.65	4959.79	6191.53	6777.96	3219	3318.47	3281.19	4612.3	4423.52	4640.52	3952.02	3824.74	4132.78	7050.31	8297.42	7983.15
63	4245.5	4018.91	3926.55	5084.56	5266.1	5538.09	6392.65	6535.78	7706.04	4976.18	6211.48	6799.78	3296.92	3404.34	3364.59	4666.68	4474.43	4693.8	3955.95	3829.56	4137.1	7050.7	8302.83	7984
63.2	4261.31	4035.03	3945.32	5106.33	5286.09	5554.85	6406.06	6548.22	7717.44	4992.44	6230.76	6820.88	3380.33	3496.82	3454.18	4717.74	4522.03	4744.36	3960.7	3835.73	4143.16	7047.52	8302.74	7980.28
63.4	4279.66	4053.24	3966.09	5129.04	5307.9	5573.32	6418.71	6559.57	7727.19	5007.95	6248.54	6840.77	3469.24	3595.08	3550.05	4765.17	4566.32	4791.8	3966.63	3843.08	4150.54	7041.64	8298.24	7972.84
63.6	4300.27	4073.68	3989.24	5152.55	5330.72	5593.42	6430.56	6570.23	7735.19	5022.93	6265.26	6859.44	3562.9	3698.61	3650.5	4808.73	4607.12	4835.31	3973.94	3851.54	4159.49	7033	8288.85	7961.42
63.8	4323.89	4097.06	4015.44	5177.41	5354.55	5614.83	6442.11	6580.12	7742.61	5038.02	6281.12	6877.1	3661.85	3808.22	3756.82	4849.37	4645.31	4875.89	3982.51	3861.29	4169.88	7022.85	8276.37	7947.73
64	4350.32	4123.35	4044.16	5203.67	5379.73	5637.62	6452.98	6589.37	7749.19	5052.89	6296.2	6894.26	3766.04	3924.11	3869.4	4887.1	4681.36	4914.38	3992.65	3872.87	4182.14	7011.7	8260.52	7932.09
64.2	4380.01	4152.47	4075.27	5231.26	5406.1	5662	6463.52	6598.19	7755	5067.22	6310.4	6910.31	3876.52	4046.36	3988.64	4922.09	4715.3	4950.03	4003.73	3885.66	4195.59	6999.39	8241.59	7914.27
64.4	4413.11	4185.23	4109.85	5260.7	5433.67	5688.63	6474.11	6607.42	7760.69	5081.54	6324.23	6925.87	3994.08	4176.72	4114.8	4955.57	4748.28	4983.73	4016.22	3899.97	4210.67	6986.77	8220.15	7895.14
64.6	4450.15	4221.88	4148.3	5292.57	5462.91	5717.28	6484.98	6616.7	7766.73	5096.12	6337.88	6940.7	4119.62	4315.68	4249.94	4988.12	4780.05	5016.4	4029.77	3915.72	4227.18	6974.1	8197.61	7875.53
64.8	4491.02	4262.47	4190.26	5326.48	5494.07	5748.62	6495.94	6625.88	7772.51	5109.87	6351.55	6955.27	4253.9	4463.56	4394.26	5019.92	4810.64	5047.78	4044.71	3932.81	4245.36	6960.84	8173.6	7855.04
65	4535.77	4306.33	4235.9	5361.92	5527.31	5782.17	6506.5	6635.27	7777.74	5122.64	6364.76	6968.57	4396.05	4620.21	4546.77	5050.75	4840.18	5077.81	4060.71	3950.87	4264.29	6946.94	8148.25	7833.38
65.2	4584.16	4353.87	4285.4	5398.83	5562.49	5817.9	6516.48	6644.49	7782.29	5134.51	6377.12	6981.18	4545.08	4785.03	4707.02	5080.48	4868.64	5106.65	4077.95	3969.73	4284.24	6932.51	8121.46	7811.19
65.4	4637.16	4405.45	4339.08	5437.96	5600.24	5855.84	6526.16	6652.87	7786.61	5145.57	6389.37	6992.76	4702.77	4959.25	4877.02	5109.43	4895.48	5134.84	4096.18	3989.62	4305.18	6917.38	8093.78	7787.79
65.6	4694.47	4460.58	4396.51	5478.67	5640.38	5896.29	6534.86	6660.48	7789.85	5155.45	6400.45	7003.43	4869.08	5143.22	5056.45	5136.44	4921.23	5161.57	4115.53	4010.01	4326.9	6901.92	8064.54	7763.52
65.8	4756.67	4520.12	4458.41	5522.07	5683.12	5939.51	6542.72	6667.44	7792.43	5164.84	6410.06	7012.82	5045.8	5339.1	5247.04	5161.98	4946.13	5187.09	4135.49	4030.92	4349.28	6886.05	8033.23	7738.92
66	4824.58	4585.08	4525.68	5569.14	5728.7	5986.66	6550.1	6673.31	7794.12	5174.09	6418.28	7021.69	5235.73	5548.83	5451.78	5186.18	4969.73	5211.53	4156.15	4052.39	4372.57	6870.28	8001.25	7714.29
66.2	4898.04	4655.19	4598.01	5619.89	5777.67	6037.3	6557	6678.16	7795.5	5182.76	6425.44	7029.2	5439.26	5773.24	5670.85	5209.23	4992.07	5234.7	4177.29	4074.27	4396.29	6854.77	7968.91	7689.33
66.4	4976.21	4729.52	4674.68	5673.26	5828.98	6091.24	6562.32	6681.64	7794.85	5190.05	6430.32	7034.8	5654.53	6010.56	5902.57	5229.98	5012.29	5255.61	4198.23	4095.83	4420.14	6839.55	7935.54	7664.76
66.6	5059.96	4809.31	4756	5729.98	5883.23	6149.15	6566.41	6683.15	7792.87	5196.03	6432.97	7038.01	5883.23	6262.16	6148.34	5248.99	5030.07	5274.47	4218.77	4116.94	4443.73	6824.01	7901.92	7640.17
66.8	5147.33	4892.1	4840.52	5788.84	5939.68	6209.7	6568.56	6682.68	7788.24	5200.06	6432.91	7038.59	6120.67	6523.44	6404.09	5264.8	5044.64	5290.7	4238.24	4136.88	4465.83	6808.24	7868.1	7614.82
67	5236.65	4976.25	4926.72	5848.78	5997.49	6271.66	6567.93	6679.52	7780.82	5201.37	6429.97	7035.34	6363.19	6791.04	6665.5	5277.08	5056.01	5303.43	4255.95	4154.95	4486.34	6791.9	7833.54	7589.4
67.2	5328.81	5062.67	5015.47	5910.33	6057.17	6335.77	6564.23	6673.58	7769.9	5200.1	6424.04	7028.73	6612.2	7065.47	6933.73	5285.51	5063.97	5312.85	4271.74	4171.14	4504.77	6775.08	7797.73	7563.52
67.4	5423.35	5151.51	5106.59	5973.95	6118.93	6401.7	6557.61	6664.81	7756.71	5196.63	6415.25	7019.12	6865.42	7344.12	7206.55	5290.18	5069	5318.61	4285.17	4184.7	4520.4	6757.43	7761.45	7536.68
67.6	5519.72	5241.85	5199.89	6038.81	6182.36	6468.38	6547.77	6653.54	7740.22	5191.1	6403.82	7006.69	7117.49	7622.25	7478.68	5291.04	5070.98	5320.84	4295.92	4195.66	4532.83	6739.11	7724.01	7508.86
67.8	5620.61	5336.54	5297.68	6106.32	6249.23	6537.92	6534.88	6639.44	7721.52	5183.49	6390.36	6991.32	7371.2	7902.24	7752.17	5288.77	5070.05	5319.68	4304.3	4203.91	4542.61	6720.36	7686.23	7480.64
68	5728.51	5438.14	5401.73	6178.46	6320.92	6611.68	6519.88	6623.32	7700.82	5174.13	6375.01	6974.29	7627.43	8184.23	8027.97	5283.71	5066.1	5315.56	4310.2	4209.52	4549.09	6701.3	7647.54	7451.35
68.2	5841.95	5545.32	5510.51	6254.6	6397.05	6689.61	6502.73	6604.89	7678.13	5163.45	6357.94	6955.48	7880.11	8462.44	8300.31	5276.22	5059.34	5308.18	4313.33	4212.25	4552.59	6681.52	7608.79	7421.63
68.4	5961.7	5657.7	5623.82	6335.37	6478.73	6772.6	6483.76	6584.85	7653.7	5151.83	6339.49	6935.48	8129.72	8737.37	8569.03	5266.6	5050.1	5298.63	4314.59	4212.61	4553.36	6661.35	7569.53	7391.69
68.6	6086.59	5774.42	5740.66	6421.8	6566.59	6862.01	6463.29	6563.27	7628.33	5138.78	6320.16	6914.57	8377.19	9009.18	8835.05	5255.07	5038.57	5286.74	4313.48	4210.11	4551.55	6641.04	7529.17	7361.54
68.8	6212.94	5892.15	5857.73	6512.52	6658.76	6956.01	6441.76	6540.64	7601.97	5124.95	6299.93	6893.23	8617.02	9272.14	9093.04	5241.84	5025.15	5272.87	4310.01	4205.44	4547.03	6620.1	7487.87	7330.95
69	6336.63	6006.77	5971.75	6605.15	6753.56	7052.89	6419.25	6517.45	7575.03	5110.94	6279.4	6871.54	8844.85	9521.9	9337.85	5227.11	5010.55	5257.34	4304.44	4198.53	4540.12	6598.27	7445.93	7299.75
69.2	6457.06	6117.38	6082.11	6699.52	6850.12	7152.21	6396.11	6494.13	7548.13	5096.77	6258.21	6849.46	9062.44	9760.03	9571.09	5210.9	4995.12	5240.95	4297.12	4189.67	4531.01	6575.52	7403.07	7267.83
69.4	6572.06	6222.95	6187.92	6794.38	6946.66	7252.58	6372.72	6470.43	7520.71	5081.96	6236.94	6826.82	9267.59	9984.36	9790.6	5193.61	4978.78	5223.16	4287.33	4179.07	4519.8	6551.56	7358.9	7234.79
69.6	6680.43	6322.12	6288.06	6887.45	7041.04	7351.27	6349.41	6446.62	7492.87	5067.62	6215.31	6803.47	9459.16	10193.1	9994.49	5175.44	4961.64	5204.79	4275.89	4167.77	4506.89	6526.49	7314.85	7200.83
69.8	6782.82	6415.67	6382.87	6978.16	7133.28	7447.88	6326.32	6423.11	7464.9	5053.11	6193.46	6779.54	9640.62	10389.2	10185.4	5156.55	4944.2	5185.86	4263.27	4155.22	4492.78	6500.7	7270.35	7165.9
70	6880.01	6504.71	6472.98	7066.32	7222.85	7542.3	6302.74	6399.14	7436.62	5038.41	6170.74	6754.49	9814.94	10576.7	10368.1	5137.47	4926.3	5166.81	4249.48	4142.01	4477.76	6474.17	7225.06	7130.13
70.2	6971.16	6588.31	6558.16	7150.91	7308.8	7632.5	6279.55	6375.26	7408.22	5023.57	6148.09	6729.11	9982.1	10755.1	10541.7	5117.93	4907.82	5147.37	4234.98	4127.9	4461.64	6447.08	7178.99	7093.77
70.4	7055.71	6665.94	6637.29	7230.2	7390.03	7716.76	6256.68	6351.6	7380.13	5009.18	6125.52	6703.33	10143.2	10924.7	10707.1	5098.57	4889.6	5128.08	4220.4	4113.53	4445.13	6419.38	7132.83	7057.02
70.6	7134.07	6738.18	6710.67	7304.39	7466.38	7795.42	6233.71	6328.27	7352.23	4994.31	6102.76	6677.52	10299.3	11087.8	10865.9	5079.23	4871.83	5108.77	4205.4	4098.51	4428.23	6390.77	7086.13	7019.65
70.8	7205.32	6803.73	6777	7372.16	7536.47	7866.94	6210.36	6304.57	7323.98	4979.67	6079.65	6651.76	10447.7	11242.9	11016.6	5060.08	4853.92	5089.45	4190.07	4083.43	4411.31	6361.46	7038.67	6981.57
71	7269.86	6862.34	6836.95	7433.47	7600.23	7930.97	6187.8	6281.09	7295.62	4964.83	6057.08	6626.3	10589.1	11389.5	11158.4	5040.6	4836.35	5069.92	4174.92	4068.35	4394.23	6331.55	6991.59	6943.27
71.2	7327.56	6914.58	6890.14	7488.5	7657.59	7987.97	6165.06	6257.39	7266.79	4949.72	6034.38	6600.75	10723	11527.9	11292.5	5021.67	4819.15	5050.56	4159.52	4053.81	4377.64	6301.05	6944.36	6903.91
71.4	7379.47	6960.97	6937.34	7538.04	7708.86	8038.97	6142.19	6233.5	7237.48	4934.05	6011.08	6575.22	10849.9	11660	11419.5	5002.44	4801.83	5031.26	4144.21	4039.07	4360.86	6269.91	6896.61	6863.66
71.6	7424.88	7001.12	6978.47	7581.87	7754.39	8083.01	6119.43	6209.31	7208.08	4918.68	5987.86	6549.7	10968.9	11783.6	11538.9	4983.36	4784.2	5012.06	4129.43	4024.23	4344.13	6238.28	6847.85	6822.48
71.8	7464.53	7035.48	7014.85	7620.76	7794	8120.9	6097.14	6185.4	7178.86	4903.36	5965.09	6523.88	11081.2	11899.3	11650.7	4964.41	4766.63	4993.24	4115.15	4009.48	4327.13	6205.69	6799.04	6780.76
72	7497.69	7064.47	7045.07	7654.23	7827.47	8151.76	6074.63	6161.61	7150	4888.46	5941.97	6498.14	11184	12005.3	11753.3	4946.02	4748.88	4974.88	4100.76	3994.66	4310.27	6172.12	6749.04	6738.05
72.2	7524.91	7087.93	7069.43	7681.14	7854.58	8175.82	6052.46	6137.75	7121.6	4873.82	5918.74	6472.12	11277.1	12100.5	11844.6	4927.56	4730.91	4956.71	4086.72	3979.74	4293.18	6137.74	6698.69	6694.8
72.4	7545.36	7105.47	7087.94	7701.52	7875.5	8192.28	6030.41	6114.14	7093.46	4859.69	5895.92	6446.03	11358	12181.3	11923	4909.25	4712.74	4938.77	4072.51	3965.36	4276.32	6102.79	6648.22	6650.91
72.6	7559.85	7117.61	7100.65	7715.49	7889.66	8202.35	6008.59	6090.89	7065.44	4845.43	5873.3	6420.22	11426.2	12248.1	11987.5	4890.86	4694.89	4920.8	4058.15	3951.51	4259.55	6067.31	6598.05	6606.44
72.8	7568.19	7124.77	7107.46	7722.99	7897.86	8205.92	5987.1	6067.34	7037.78	4830.91	5850.54	6394.54	11480.6	12300.4	12038	4872.63	4677.53	4902.8	4043.44	3937.65	4243.02	6031.14	6547.31	6560.97
73	7571.29	7126.6	7109.62	7724.56	7900.19	8203.89	5966.11	6043.78	7010.07	4816.05	5828.04	6368.76	11521.4	12337.4	12074.2	4854	4660.45	4884.86	4029.13	3924.05	4226.62	5994.21	6496.85	6514.87
73.2	7569.51	7124.16	7107.64	7721.87	7897.68	8196.03	5944.61	6020.63	6982.31	4801.21	5805.67	6343.72	11548.1	12360.2	12096.8	4835.76	4643.98	4866.84	4014.9	3910.48	4210.32	5956.48	6446.25	6468.15
73.4	7564.01	7117.85	7101.88	7714.69	7890.37	8183.89	5923.09	5997.62	6954.66	4786.17	5783.16	6318.95	11563.1	12370.9	12106.6	4817.81	4627.86	4849.02	4000.92	3896.71	4194.04	5917.74	6395.64	6420.78
73.6	7555.33	7108.42	7093.29	7703.97	7879.62	8167.35	5901.39	5974.63	6927.16	4771.41	5760.51	6294.08	11566.7	12370.7	12105.4	4800.58	4611.89	4831.61	3986.98	3883.09	4178.23	5877.99	6344.51	6373.14
73.8	7544.51	7096.29	7082.3	7690.58	7866.11	8147.5	5879.25	5952.27	6899.7	4757.13	5738.13	6269.56	11561	12360.4	12093.8	4783.42	4595.81	4814.34	3973.32	3869.92	4162.58	5837.54	6293.19	6325.58
74	7531.38	7082.64	7069.24	7675.12	7850.63	8125.19	5856.56	5930.15	6872.49	4743.15	5715.87	6245.58	11547.8	12342.1	12074.2	4766.77	4579.88	4797.11	3959.44	3857.01	4147.01	5796.89	6241.47	6277.57
74.2	7516.63	7067.26	7054.74	7657.16	7833.25	8101.62	5834.77	5908.2	6845.47	4729.34	5694.24	6221.56	11528.4	12317.2	12047.5	4750.11	4564.17	4780.05	3945.79	3844.5	4131.99	5755.79	6189.23	6229.38
74.4	7500.69	7051.29	7039.3	7638.67	7815.15	8076.64	5813.51	5886.26	6819.01	4715.97	5673.01	6198.23	11503.6	12287.1	12016.3	4733.81	4548.64	4763.37	3932.3	3832.25	4117.55	5714.62	6136.73	6181.05
74.6	7484.02	7034.81	7023.18	7619.41	7796.19	8051.27	5792.82	5864.47	6792.76	4702.54	5652.43	6175.33	11475.6	12252.5	11981.3	4717.4	4533.42	4746.71	3919.16	3820.09	4102.89	5673.1	6084.9	6132.43
74.8	7466.78	7018	7006.86	7599.38	7776.66	8025.69	5772.73	5843.05	6766.82	4689.27	5632.04	6152.83	11444.1	12215.1	11944	4701.54	4518.64	4730.67	3906.2	3808.02	4088.47	5631.67	6033.93	6083.26
75	7450.07	7001.02	6990.89	7578.79	7756.87	7999.72	5753.67	5821.87	6741.02	4676.48	5612.19	6130.45	11410.6	12176.1	11905.3	4686.24	4504.28	4714.91	3893.7	3795.96	4074.57	5590.11	5983.66	6034.39
75.2	7433.47	6984.29	6974.92	7558.63	7737.24	7973.53	5734.96	5801.04	6715.78	4664.04	5592.4	6108.58	11376.7	12136.4	11866.5	4671.31	4489.83	4699.98	3881.55	3784.13	4060.77	5548.82	5934.67	5985.77
75.4	7417.04	6967.62	6959.14	7537.95	7717.5	7947.6	5716.44	5780.93	6690.47	4651.66	5573.15	6086.6	11342.8	12096.1	11827.3	4656.81	4475.84	4685.02	3869.83	3772.42	4047.27	5507.65	5886.89	5937.91
75.6	7400.61	6950.82	6943.63	7517.09	7697.85	7921.56	5698.25	5761.57	6665.77	4639.78	5554.08	6065.06	11308.6	12056.5	11788	4642.71	4462.25	4670.88	3858.46	3760.98	4034.65	5467.13	5839.55	5890.85
75.8	7384.52	6934.59	6928.54	7496.88	7678.33	7895.69	5680.47	5742.24	6641.39	4628.17	5535.69	6043.94	11275.4	12017	11749.1	4628.68	4448.74	4656.59	3847.63	3749.96	4022.42	5427.39	5793.13	5845.13
76	7368.06	6918.21	6913.35	7476.98	7658.93	7870.33	5662.68	5723.42	6617.8	4616.83	5517.81	6023.51	11242.9	11978.2	11710.3	4614.81	4435.06	4642.79	3837.07	3739.56	4010.5	5388.29	5748.2	5800.29
76.2	7352.16	6902.01	6898.65	7457.19	7639.79	7845.32	5644.77	5705	6594.47	4605.82	5500.22	6003.47	11210.4	11939.5	11671.4	4601.22	4422	4628.89	3826.61	3729.4	3998.93	5349.8	5704.76	5756.47
76.4	7336.73	6885.99	6884.34	7437.62	7621.12	7820.73	5627.42	5686.81	6571.93	4595.27	5482.82	5984.27	11177.8	11901.5	11633.4	4587.56	4409.56	4615.59	3816.21	3720.13	3987.51	5312.38	5662.65	5713.82
76.6	7322.1	6870.64	6870.14	7418.87	7603.01	7796.98	5610.67	5668.67	6549.34	4585.1	5465.76	5965.39	11146.1	11863.9	11596.4	4574.11	4397.11	4602.05	3805.81	3711.03	3975.77	5276.25	5622.86	5672.79
76.8	7307.61	6855.48	6855.8	7399.79	7585.03	7773.77	5594.16	5651.36	6527.16	4575.02	5449.16	5946.72	11114.9	11827.4	11559.6	4561.23	4385.36	4588.85	3795.34	3702.06	3964.26	5241.04	5585.19	5633.23
77	7294.23	6841.35	6841.94	7381.26	7567.78	7750.92	5578.5	5634.68	6505.17	4565.02	5432.61	5928.37	11084.8	11791.8	11523.7	4548.5	4374.68	4575.97	3785.19	3693.13	3952.72	5207.29	5549.26	5595.65
77.2	7281.35	6827.61	6828.21	7363.6	7550.71	7728.71	5563.56	5618.54	6483.45	4555.26	5417.07	5910.45	11055.8	11757.6	11489.5	4536.13	4364.16	4563.71	3775.39	3684.57	3941.48	5175.84	5515.4	5560.66
77.4	7268.96	6814.2	6814.98	7346.85	7534.08	7707.03	5548.87	5602.86	6462.11	4545.72	5402.4	5892.65	11028.8	11725.3	11455.7	4524.45	4353.31	4551.77	3766.09	3675.97	3930.53	5146.64	5483.91	5528.14
77.6	7256.64	6801.29	6802.1	7330.23	7517.94	7685.46	5534.34	5587.73	6441.78	4536.48	5388.49	5875.64	11003	11694.6	11423.1	4513.35	4343.36	4540.4	3757.28	3668.01	3920.21	5119.82	5454.66	5498.28
77.8	7245.07	6788.68	6790.03	7314.97	7502.93	7664.31	5520.58	5572.91	6422.06	4527.91	5374.68	5859.24	10978.6	11665.5	11392.6	4502.27	4333.3	4529.83	3748.96	3660.55	3910.24	5095.83	5427.48	5471.31
78	7233.24	6776.42	6778.1	7300.33	7488.35	7644	5506.91	5558.25	6402.91	4519.77	5361.35	5843.29	10955	11638.2	11363.9	4491.85	4322.96	4519.7	3740.89	3653.34	3900.71	5075.07	5403.08	5447.4
78.2	7221.5	6764.71	6766.59	7285.57	7474.81	7624.13	5493.85	5544.03	6384.72	4512.11	5348.05	5827.94	10932.9	11612.3	11335.7	4482.03	4313.23	4509.88	3732.95	3646.39	3891.48	5057.4	5381.45	5426.38
78.4	7210.3	6753.61	6754.89	7271.36	7461.84	7604.48	5481.33	5530.3	6367.15	4505.1	5335.04	5813.46	10911.3	11587.5	11309	4472.74	4304.58	4500.55	3725.13	3639.59	3882.53	5043.14	5362.59	5408.58
78.6	7199.93	6742.74	6743.81	7258.07	7449.37	7585.78	5469.79	5517.3	6350.05	4498.48	5322.2	5799.35	10891	11563.8	11283	4464.1	4296.04	4492.19	3717.62	3632.76	3873.94	5032.32	5346.72	5394.22
78.8	7189.92	6732.38	6732.75	7244.7	7437.02	7567.76	5458.57	5504.64	6333.6	4492.16	5310.13	5786.1	10871.8	11541.6	11257.5	4456.67	4288.81	4484.84	3710.5	3626.16	3865.64	5025.85	5334.64	5384.28
79	7180.91	6721.89	6722.4	7231.9	7425.07	7549.91	5448.19	5492.93	6317.86	4486.49	5298.72	5773.67	10854.3	11520.4	11233.1	4450.14	4283.23	4478.96	3703.38	3620.38	3858.05	5023.94	5327.11	5379.7
79.2	7172.28	6712	6712.68	7219.92	7413.39	7532.69	5438.25	5481.69	6302.5	4481.28	5287.86	5761.64	10838.2	11500.6	11210.2	4445.17	4279.42	4474.71	3696.47	3614.98	3851.13	5026.42	5324.29	5381.02
79.4	7163.73	6702.19	6703.84	7208.05	7401.74	7516.47	5429.17	5471.32	6287.55	4476.25	5277.52	5749.97	10823.4	11481.5	11188.5	4441.67	4277.21	4472.37	3689.76	3610.06	3844.65	5034.22	5327.8	5389.06
79.6	7155.17	6692.66	6695.27	7195.94	7390.35	7500.68	5420.14	5461.68	6273.14	4471.75	5267.87	5738.87	10809.6	11463.3	11168	4440.2	4277.84	4472.12	3683.34	3605.51	3838.4	5048.69	5338.64	5404.49
79.8	7147.11	6683.31	6687.4	7184.74	7379.23	7485.47	5411.97	5452.99	6259.22	4467.67	5258.62	5728.14	10797.5	11446.8	11149.5	4441.01	4280.88	4473.7	3676.92	3601.27	3832.59	5069.64	5357.6	5427.67
80	7139.28	6674.41	6679.51	7173.7	7368.44	7470.98	5404.37	5444.4	6245.6	4463.88	5250.08	5717.63	10786.1	11431	11131.6	4444.08	4285.75	4477.3	3671.14	3596.76	3826.91	5097.51	5384.92	5458.98
80.2	7132.28	6665.41	6671.73	7163.24	7358.09	7457.15	5397.45	5436.73	6232.79	4460.69	5242.22	5707.85	10775.5	11416	11115.2	4448.59	4291.95	4482.66	3666.03	3592.41	3820.91	5134.17	5422.58	5499.31
80.4	7125.6	6656.87	6663.78	7153.5	7348.58	7443.69	5390.95	5429.09	6220.4	4458.08	5234.6	5698.61	10766.4	11403	11100.4	4454.96	4299.43	4489.7	3661.48	3588.36	3815.12	5179.19	5470.29	5549.16
80.6	7119.56	6648.46	6655.96	7145.13	7339.9	7430.28	5385.21	5421.33	6208.48	4455.73	5227.6	5689.78	10758.8	11391.1	11086.9	4462.07	4306.88	4497.61	3657.01	3584.85	3809.81	5231.97	5528.48	5608.95
80.8	7113.6	6640.35	6647.99	7137.02	7332.3	7416.94	5379.61	5413.54	6196.97	4453.71	5220.94	5681.23	10751.5	11379.3	11073.6	4469.39	4314.13	4506.13	3652.9	3581.53	3804.64	5292.71	5597.22	5678.64
81	7107.6	6632.56	6640.45	7129.46	7325.21	7403.82	5374.34	5406.51	6185.94	4451.88	5214.34	5673.43	10745.2	11368.4	11061.6	4476.74	4321.39	4514.43	3648.98	3578.75	3799.25	5360.89	5676.19	5757.31
81.2	7101.07	6624.84	6632.87	7122.03	7318.28	7390.58	5369.26	5399.31	6174.95	4449.68	5207.77	5665.69	10739.7	11358.5	11049.6	4484.24	4328.4	4522.58	3645.1	3576.21	3794.41	5434.45	5763.41	5843.85
81.4	7095.02	6617.02	6626.06	7114.67	7311.61	7377.41	5364.03	5392.22	6164.44	4447.78	5201.48	5658.58	10734.6	11349	11037.9	4490.83	4335.05	4529.74	3640.84	3573.97	3789.86	5513.29	5857.51	5936.56
81.6	7088.77	6609.52	6619.86	7106.66	7304.58	7364.64	5358.79	5385.42	6154.04	4446.14	5194.92	5651.74	10729.4	11340.1	11026	4497.38	4341.59	4536.06	3636.87	3571.57	3785.25	5595.69	5955.91	6033.44
81.8	7082.47	6601.8	6613.94	7098.55	7296.97	7351.96	5353.48	5378.81	6143.95	4445.05	5188.51	5645.24	10724.8	11331.3	11014.2	4503.19	4347.66	4541.83	3632.91	3569.14	3780.8	5679.65	6056.26	6132
82	7076.07	6593.91	6608.06	7090.24	7289.18	7338.98	5347.9	5371.74	6133.99	4444.33	5182.36	5638.26	10719.7	11322.4	11001.3	4508.45	4352.99	4546.9	3628.67	3566.14	3776.71	5763.64	6155.93	6230.56
82.2	7069.84	6585.92	6602.1	7081.53	7281.12	7325.82	5342.12	5364.61	6123.84	4443.85	5176.18	5631.62	10713.7	11312.9	10988.3	4512.96	4357.53	4551.11	3624.07	3563.01	3772.61	5846.12	6252.48	6326.7
82.4	7063	6577.89	6595.31	7072.43	7272.58	7311.99	5336.44	5357.52	6113.44	4442.68	5169.97	5624.06	10706	11301.5	10974	4517.12	4360.95	4554.75	3619.89	3559.41	3768.19	5924.22	6343.85	6418.59
82.6	7056.14	6569.53	6587.91	7063.26	7263.82	7297.6	5330.3	5350.06	6102.89	4440.96	5163.6	5616.19	10697	11289.2	10958.8	4519.68	4363.15	4557.4	3615.28	3555.29	3763.43	5997.03	6428.93	6503.85
82.8	7049.12	6561.21	6580.25	7053.56	7254.65	7282.52	5324.13	5342.19	6091.81	4438.06	5156.79	5607.45	10686.1	11275.8	10941.8	4521.43	4364.16	4558.36	3610.51	3551.14	3758.26	6063.84	6505.92	6581.72
83	7042.07	6552.62	6572.11	7043.09	7244.68	7267.06	5317.35	5333.65	6080.15	4434.33	5149.06	5598.32	10673.7	11260.3	10923.7	4521.74	4363.94	4558.12	3605.92	3547.49	3752.99	6123.23	6574.24	6650.86
83.2	7034.64	6543.67	6563.91	7032.09	7233.71	7250.94	5309.7	5324.34	6068.1	4430.02	5140.64	5588.11	10659.8	11242.6	10903.5	4520.2	4362.41	4556.36	3601.36	3543.9	3747.23	6175.06	6633.28	6710.64
83.4	7027.05	6534.32	6555.9	7020.48	7221.53	7234.16	5301.19	5314.33	6055.57	4425.37	5130.96	5577.36	10644.7	11223.2	10881	4516.77	4360.04	4553.17	3596.56	3540.36	3741.56	6219.29	6682.84	6760.39
83.6	7018.55	6524.49	6547.18	7007.87	7208.57	7216.63	5292.25	5304.12	6041.91	4419.98	5120.55	5565.64	10627.1	11199.6	10855.9	4512.06	4356.05	4548.82	3591.91	3537.34	3736	6255.63	6722.72	6801.13
83.8	7009.04	6513.89	6537.9	6994.2	7194.35	7198.45	5282.11	5293.09	6026.99	4414.08	5109.31	5553.3	10607	11172.7	10828.4	4505.74	4350.97	4543.58	3587.39	3534.02	3730.7	6283.88	6753.26	6832.58
84	6998.8	6502.63	6528.07	6980	7179.53	7179.13	5271.39	5281.72	6010.99	4407.41	5097.46	5540.07	10584.5	11144	10798.5	4498.37	4344.89	4537.11	3582.72	3530.38	3725.31	6304.83	6774.26	6855.11
84.2	6988.07	6491.04	6517.55	6964.87	7164.53	7158.95	5260.36	5269.88	5993.74	4399.96	5084.93	5525.86	10559.1	11113	10766.4	4490.44	4337.88	4529.83	3578.19	3526.48	3720.21	6318.28	6787.17	6869.64
84.4	6976.59	6478.91	6506.23	6948.55	7149.42	7138.09	5248.91	5257.38	5975.36	4391.84	5072.46	5510.86	10531.7	11080.2	10732.4	4481.84	4329.53	4521.44	3573.59	3522.45	3714.86	6325.08	6792.65	6877.38
84.6	6964.84	6465.95	6494.81	6931.37	7133.57	7116.52	5236.85	5243.6	5956.7	4383.42	5059.45	5494.9	10503	11047.6	10697.1	4472.71	4321.07	4512.03	3568.99	3517.91	3709.59	6326.02	6791.44	6878.86
84.8	6952.75	6452.5	6482.92	6913.79	7117.64	7094.35	5224.63	5229.35	5937.9	4374.69	5045.68	5478.41	10472.8	11014.2	10660.6	4462.85	4311.63	4501.83	3563.96	3513.36	3703.67	6322.07	6785.32	6875.12
85	6939.8	6438.48	6470.61	6895.22	7101.11	7071.69	5212.03	5214.63	5919	4365.55	5031.7	5461.41	10441.4	10978.7	10622.6	4452.19	4301.61	4491.09	3558.67	3508.32	3697.71	6313.9	6775.61	6866.86
85.2	6926.16	6423.85	6457.75	6876.35	7084.03	7048.81	5199.18	5199.59	5900.48	4356.13	5017.68	5444.38	10409.4	10942.8	10583.7	4440.77	4291.1	4479.39	3552.84	3502.53	3691.3	6302.48	6762.27	6855.14
85.4	6911.99	6408.13	6444.14	6857.4	7066.31	7026.11	5185.81	5184.17	5881.89	4346.23	5003.39	5427.15	10376	10905	10544.2	4429.01	4280.34	4467.22	3546.51	3496.55	3684.89	6289.04	6746.55	6840.36
85.6	6896.51	6392.06	6429.69	6838.47	7048.06	7002.96	5171.91	5168.86	5862.99	4335.85	4989	5410.23	10341.3	10865.5	10503.2	4417.15	4269.09	4454.79	3539.7	3490.6	3677.89	6273.94	6728.49	6822.84
85.8	6880.3	6375.73	6414.67	6819.5	7029.65	6979.39	5157.84	5153.69	5844.23	4325.34	4975.1	5393.12	10306.5	10825.3	10461.5	4405.47	4258.39	4442.31	3532.78	3484.41	3671.09	6257.4	6707.8	6803.06
86	6863.38	6358.8	6399.12	6800.66	7011.08	6956.06	5143.83	5138.26	5825.55	4315.04	4961.22	5376.22	10271.1	10784.4	10419.2	4393.93	4247.2	4429.63	3525.5	3478.24	3663.55	6240.06	6685.23	6781.97
86.2	6844.9	6341.15	6383.35	6781.44	6992.06	6932.25	5129.61	5122.87	5806.6	4304.84	4947.24	5359.02	10235	10741.9	10376	4382.66	4236.06	4417.24	3518.3	3472.66	3655.92	6222.2	6661.58	6759.16
86.4	6824.68	6323.48	6367.08	6761.9	6972.77	6907.47	5115.67	5107.75	5787.88	4294.96	4933.06	5342	10198.4	10699.5	10331.6	4371.47	4225.08	4405.24	3511.36	3466.64	3647.58	6203.04	6635.87	6735.06
86.6	6803.45	6305.23	6350.59	6742.14	6953.47	6882.73	5102.06	5092.57	5769.28	4285.62	4918.76	5324.65	10161.9	10656.6	10287.7	4359.65	4214.39	4393.39	3504.47	3460.08	3639.09	6183.03	6609.58	6710.25
86.8	6780.01	6286.19	6333.49	6721.18	6933.46	6858.17	5088.25	5077.11	5750.2	4276.31	4904.43	5307.48	10124.3	10612.8	10243.6	4347.91	4203.2	4381.45	3497.54	3453.41	3630.23	6162.02	6582.89	6684.78
87	6754.73	6266.93	6316.26	6699.91	6912.91	6833.43	5074.64	5061.77	5730.69	4266.86	4889.76	5290.23	10086.2	10569.5	10199.8	4336.22	4192.95	4369.67	3490.87	3446.62	3621.57	6139.79	6555.41	6658.6
87.2	6727.69	6247.33	6298.07	6678.32	6891.89	6808.57	5060.78	5046.35	5710.88	4257.3	4874.56	5273.23	10047.4	10526.2	10156.3	4324.25	4183.12	4358.11	3484.27	3439.26	3612.71	6116.94	6527.26	6632.09
87.4	6699.28	6227.3	6279.81	6656.69	6870.68	6784.08	5046.94	5030.84	5690.85	4247.9	4859.51	5256.19	10008.5	10483.4	10113.1	4312.18	4173.64	4346.31	3477.28	3432.12	3604.38	6093.81	6499.02	6605.12
87.6	6669.15	6207.01	6261.02	6634.65	6849.33	6759.22	5033.14	5015.67	5670.77	4238.06	4844.81	5239.58	9968.42	10440.3	10069.7	4300.72	4163.87	4334.49	3470.04	3425.22	3596.13	6070.37	6470.22	6577.19
87.8	6638.42	6186.38	6242.03	6613.15	6827.84	6733.92	5019.69	5000.5	5651.59	4227.98	4829.8	5222.86	9927.93	10397	10025.7	4289.26	4154.65	4322.94	3462.69	3418.27	3588.07	6047.13	6441.11	6548.91
88	6606.97	6165.2	6222.18	6591.17	6806.26	6708.02	5005.73	4985.28	5632.82	4217.79	4815.17	5206.02	9886.71	10352.8	9980.39	4277.81	4145.02	4311.43	3455.12	3411.51	3580.16	6023.87	6411.28	6520.15
88.2	6575.21	6143.87	6202.25	6569.11	6784.92	6682.04	4992.33	4970.17	5614.48	4207.47	4801.35	5189.3	9845.23	10307.7	9934.23	4266.87	4135	4299.88	3447.19	3405.11	3572.42	6000.13	6380.87	6490.94
88.4	6542.2	6121.87	6181.68	6545.54	6762.45	6654.9	4978.4	4954.51	5595.6	4196.61	4786.8	5171.84	9801.81	10259.1	9886.35	4255.99	4124.6	4288.32	3439.55	3398.44	3564.34	5975.63	6350.44	6460.88
88.6	6508.4	6098.54	6159.99	6520.46	6738.03	6626.47	4963.58	4937.75	5575.78	4185.31	4771.3	5153.31	9756.02	10207.8	9835.67	4244.76	4114.28	4276.68	3431.96	3391.6	3556.1	5949.66	6318.42	6429.77
88.8	6473.13	6074.08	6137.11	6493.79	6712.28	6596.78	4947.83	4920.2	5554.06	4173.63	4755.37	5133.79	9707.27	10153.2	9782.6	4233.14	4103.25	4264.57	3424.33	3384.46	3547.46	5922.4	6284.73	6396.83
89	6436.51	6048.73	6113.6	6466.22	6685.18	6566.15	4931.38	4902.09	5531.33	4161.53	4738.84	5113.49	9656.56	10095	9727.71	4221.36	4091.82	4252.28	3416.65	3377.04	3538.21	5893.92	6250.47	6362.48
89.2	6398.74	6022.08	6089.38	6437.47	6656.36	6534.48	4913.62	4883.05	5507.62	4149.32	4721.13	5092.37	9603.23	10035.3	9670.76	4208.98	4080.4	4239.63	3408.95	3369.18	3528.75	5864.52	6214.94	6326.9
89.4	6361.58	5995.23	6064.86	6409.48	6627.95	6503.22	4895.98	4864.49	5484.26	4137.23	4703.93	5071.75	9549.82	9976.24	9613.61	4196.7	4068.86	4227.2	3400.97	3361.45	3519.01	5835.49	6178.31	6291.45
89.6	6324.83	5969.55	6041.11	6382.68	6600.56	6473.48	4879.23	4846.84	5461.99	4125.88	4687.47	5052.24	9498.29	9918.85	9558.28	4184.73	4057.41	4214.88	3392.92	3353.75	3509.48	5808.09	6143.72	6257.48
89.8	6289.76	5944.99	6018.53	6357.36	6574.15	6444.77	4863.49	4830.45	5441.06	4115.33	4671.73	5033.95	9449.06	9864.3	9504.32	4173.09	4046.33	4202.93	3384.84	3346.27	3500.38	5782.16	6111.01	6225.53
90	6255.96	5921.15	5996.53	6332.61	6548.59	6416.95	4848.75	4814.88	5421.11	4105.53	4656.37	5016.67	9400.96	9812.78	9451.77	4161.55	4035.72	4191.35	3377.05	3338.93	3491.93	5758.16	6079.89	6195.18
90.2	6223.61	5898.12	5975.18	6308.6	6524.24	6390.11	4835.23	4800.26	5402.11	4095.97	4641.97	5000.09	9354.51	9762.34	9400.8	4150.39	4025.39	4180.1	3369.41	3332	3483.3	5735.69	6050.8	6166.27
90.4	6192.1	5875.23	5954.46	6285.16	6499.92	6363.48	4821.99	4785.55	5383.4	4086.73	4627.82	4983.79	9308.74	9712.71	9350.25	4139.25	4015.66	4168.91	3361.69	3325.12	3475.35	5713.77	6023.41	6138.26
90.6	6161.1	5851.9	5933.72	6261.45	6475.78	6336.24	4808.48	4770.84	5364.6	4077.33	4613.61	4967.07	9262.24	9663.08	9299.54	4127.87	4006	4158.09	3354.06	3318.5	3467.25	5691.92	5995.78	6110.48
90.8	6129.64	5828.01	5912.57	6237.11	6451.35	6309.19	4794.46	4755.64	5345.73	4067.72	4599.26	4950.09	9215.39	9612.46	9249.13	4116.46	3996.64	4147.42	3346.55	3311.99	3459.23	5669.77	5968.14	6082.81
91	6097.9	5803.63	5891.31	6212.52	6426.56	6282.29	4780.51	4740.19	5326.57	4057.72	4584.95	4932.74	9168.14	9560.91	9198.61	4105.21	3987.39	4136.64	3338.77	3305.11	3450.92	5646.86	5939.96	6055.25
91.2	6065.92	5778.94	5869.49	6187.67	6401.1	6254.99	4766.17	4724.53	5307.36	4047.73	4570.45	4915.4	9120.45	9509.08	9148.01	4093.94	3977.84	4126.09	3331.11	3297.99	3443.06	5623.34	5911.28	6027.74
91.4	6032.92	5753.82	5846.98	6161.48	6375.09	6227.56	4751.9	4709.03	5287.81	4037.64	4555.55	4897.66	9072.23	9456.42	9097.22	4082.68	3967.97	4115.52	3323.76	3291.05	3434.71	5599.54	5881.94	5999.83
91.6	5999.93	5728.43	5823.95	6134.68	6348.82	6200.23	4737.82	4693.49	5268.11	4027.55	4540.64	4880.05	9024.05	9403.01	9046.08	4071.94	3958.11	4104.85	3316.48	3283.66	3426.44	5575.11	5852.19	5971.47
91.8	5966.95	5702.37	5799.96	6107.14	6322.3	6172.62	4724.04	4677.98	5248.48	4017.48	4525.72	4862.43	8975.52	9349.3	8994.6	4061.34	3948.36	4094.25	3309.24	3276.28	3417.95	5550.72	5822.45	5943.16
92	5934.12	5675.75	5775.18	6079.13	6295.64	6144.52	4709.62	4662.5	5228.9	4007.8	4510.51	4844.83	8927.26	9295.64	8942.8	4050.36	3938.8	4083.72	3301.9	3269.5	3409.49	5526.27	5792.84	5914.88
92.2	5900.13	5648.55	5749.7	6050.12	6269.07	6116.51	4695.15	4646.78	5208.98	3998.12	4495.37	4827.07	8878.88	9241.56	8890.7	4039.08	3929.51	4073.03	3294.37	3262.87	3401.06	5501.82	5763.71	5886.76
92.4	5864.94	5621.08	5723.42	6020.6	6242.49	6088.46	4680.24	4631.01	5189.14	3988.15	4480.48	4809.48	8830.18	9187.45	8838.62	4027.74	3920.22	4062.37	3286.87	3256.13	3392.93	5476.72	5734.91	5859.06
92.6	5827.13	5592.54	5696.24	5990.55	6215.49	6060.47	4664.92	4615.05	5169.19	3978.18	4465.42	4791.56	8780.77	9133.46	8786.29	4015.68	3910.87	4051.59	3279.51	3249.77	3384.82	5451.11	5706.34	5831.57
92.8	5787	5563.85	5668.71	5960.15	6188.48	6032.62	4649.21	4599.29	5149.01	3968.16	4450.15	4773.58	8730.62	9079.38	8733.73	4003.37	3900.97	4040.61	3271.96	3243.51	3376.7	5424.09	5677.63	5803.39
93	5744.88	5535.11	5640.67	5929.1	6161.62	6005.22	4633.58	4583.43	5128.87	3958.02	4434.98	4755.74	8680.14	9025.17	8681.23	3991.36	3890.76	4029.65	3264.66	3237.18	3368.69	5396.4	5649.32	5775.04
93.2	5702.43	5506.45	5611.97	5898.07	6134.57	5978.07	4617.89	4567.96	5108.78	3947.79	4419.42	4737.68	8629.52	8971.19	8628.92	3979.85	3880.69	4018.64	3257.3	3230.99	3360.61	5367.76	5620.44	5746.51
93.4	5661.25	5477.53	5582.53	5866.69	6107.44	5951.07	4601.83	4552.3	5088.87	3937.72	4403.56	4719.45	8578.64	8917.32	8576.24	3968.24	3870.67	4007.36	3249.65	3224.57	3352.62	5338.52	5591.64	5717.53
93.6	5622.7	5448.88	5553.1	5835.03	6080.22	5923.8	4585.38	4536.57	5068.85	3927.06	4387.66	4701.52	8527.62	8863.25	8523.79	3956.98	3860.91	3995.89	3241.62	3218.34	3344.69	5308.55	5562.86	5688.71
93.8	5586.7	5420.1	5523.16	5802.82	6052.42	5896.13	4568.36	4520.21	5048.64	3915.9	4371.35	4683.05	8476.24	8809.04	8471.28	3945.71	3851.37	3984.3	3233.46	3211.95	3336.97	5278.74	5533.92	5660.11
94	5552.7	5390.93	5492.61	5770.21	6024.28	5868.01	4550.7	4503.96	5028.19	3903.84	4355.26	4664.06	8423.51	8754.57	8418.8	3934.23	3841.79	3972.43	3224.94	3205.4	3329.17	5248.62	5504.39	5631.22
94.2	5520.26	5361.4	5462.17	5737.32	5995.85	5839.43	4532.05	4487.31	5007.84	3891.37	4339.21	4645.01	8369.18	8700.2	8365.83	3922.1	3831.97	3960.5	3216.07	3198.92	3321.28	5218.09	5475.25	5602.3
94.4	5488.35	5331.77	5431.73	5704.47	5967.34	5810.62	4513.03	4470.56	4987.54	3878.72	4323.19	4625.45	8314	8646.12	8313.3	3909.69	3821.93	3948.73	3207.03	3192.87	3313.14	5187.87	5445.98	5573.57
94.6	5455.71	5302.56	5400.76	5672.21	5938.63	5781.76	4493.44	4453.54	4967.63	3866.31	4307.16	4606.03	8257.31	8592.39	8260.25	3896.97	3812.05	3937.13	3197.67	3186.88	3304.99	5157.12	5416.83	5545.07
94.8	5423.2	5273.12	5369.98	5639.95	5910.08	5752.95	4473.59	4436.78	4947.92	3853.9	4291.41	4586.58	8200.01	8539.09	8207.2	3883.95	3802	3925.59	3188.16	3181.1	3296.62	5126.31	5387.94	5516.53
95	5389.04	5245.16	5338.68	5609.67	5881.3	5724.2	4453.43	4419.28	4928.96	3842.34	4275.57	4568.42	8141.54	8486.25	8153.57	3871.01	3792.93	3914.41	3178.37	3175.84	3288.41	5094.1	5359.32	5489.37
[truncated: 6 more columns]

## Sheet: Supplementary Figure 8
S8B
[Ab] (nM)	Ab12-IgG (WT)		Ab12-IgG (M2aa)		Ab12 scFvFc (WT)		Ab12 scFvFc (M2aa)
0.00406921	3.70885	48.0372	0	0
0.0162769	21.4167	90.6348	0	0
0.0651074	71.5677	84.2405	18.6621	39.9984
0.26043	95.165	97.9691	49.0174	59.1609
1.04172	99.9127	99.9174	74.0853	66.0455
4.16688	99.9222	99.8555	97.149	93.6262
16.6675	99.9	99.8555	98.0933	98.2046
66.67	99.8841	99.8793	98.1834	98.195
0.00581299					0	0	0	27.3456
0.023252					82.4844	65.9597	83.3117	45.2389
0.0930078					92.0486	90.5939	92.0434	86.074
0.372031					99.8983	99.8991	89.2047	95.151
1.48812					99.9087	99.9132	97.4943	95.7938
5.9525					99.9109	99.9094	97.1463	97.6007
23.81					99.9302	99.8976	97.7986	97.8328
95.24					99.9176	99.9154	97.4547	97.5735

## Sheet: Supplementary Figure 9
S9A
Ab 12 IgG	Ab 12 scFv-Fc	Ab 2-7 scFv-Fc	HC Fusion	LC Fusion	Ab 12/Ab 2-7 Tandem scFv-Fc	Ab 2-7/Ab 12 Tandem scFv-Fc	Ab 12 IgG + Ab 2-7 scFv-Fc	Ab 12 scFv-Fc + Ab 2-7 scFv-Fc	Control IgG
25000	8250	450000	10000	1030000	50000	500000	10000	45	1100000
200000	5000	450000	100000	300000	500000	925000	15000	7750	1500000
30000		100000	20000	950000	50000	300000	1000	9500	650000
100000	16000	150000	52500	300000	250000	500000	9500	4500	300000
	2000	1100000	6500	35000	200000	450000	25000	45	625000
S9B
35					25					10					35					25					10					35
45	45	45	45	45	45	45	45	45		45	45	45	45
															45	45	45	45	45	45	45	45			45	45	45	150
																														15000	75000	6000	9250

## Sheet: Supplementary Figure 10
S10A
	HC Fusion	LC fusion	Ab 12 IgG + Ab 2-7 scFv-Fc	Ab 12/2-7 Tandem scFv-Fc	Ab 2-7/12 Tandem scFv-Fc	Ab 12 + Ab 2-7 scFv-Fc
D614G	0.31022	0.27476	0.60144	1.2709	1.56708	1.0372
B.1.1.7	0.39846	0.07169	0.64207	0.03247	0.0243	0.08889
P.1	1.02823	0.94551	0.17611	1.76781	0.01629	0.21364
B.1.351	0.1108	0.25479	0.99883	0.09076	0.17268	0.55243
B.1.617.2	2	2	2	0.28055	0.01817	0.83096
S10B
	HC	LC	Ab 12 IgG + Ab 2-7 scFv-Fc	12/2-7	2-7/12	Ab 12 + Ab 2-7 scFv-Fc
D614G	0.10612	0.11021	0.20376	1.49511	1.8191	5.96503
B.1.1.7	0.30707	0.13606	0.55428	0.06488	0.05645	0.45181
P.1	0.75123	0.64315	0.09476	0.90713	0.00775	0.15669
B.1.351	0.06492	0.2169	0.93796	0.05612	0.14332	0.64029
B.1.617.2	2	2	2	0.25816	0.00735	2.78184
